# Supplementary material for: Multiple light-induced NO linkage isomers in the dinitrosyl complex [RuCl(NO)2(PPh3)2]BF4 unravelled by photocrystallographic and IR analysis
Source: IUCrJ. 2015 Jan 1;2(Pt 1):35–44. doi: 10.1107/S2052252514023598 (PMC4285879; doi:10.1107/S2052252514023598)
Supplement: Supplementary file 1 [file m-02-00035-sup1.cif]

##############################################################################
#                                                                            #
# This CIF contains the data in a paper accepted for publication in IUCrJ    #
# It conforms to the requirements of the Notes for Authors for IUCrJ, and    #
# has been peer reviewed under the auspices of the IUCr Commission on        #
# Journals.                                                                  #
#                                                                            #
# Full details of the Crystallographic Information File format               #
# are given in the paper "The Crystallographic Information File (CIF):       #
# a New Standard Archive File for Crystallography" by S. R. Hall, F. H.      #
# Allen and I. D. Brown [Acta Cryst. (1991), A47, 655-685].                  #
#                                                                            #
# The current version of the core CIF dictionary is obtainable from          #
# ftp://ftp.iucr.org/pub/cif_core.dic.                                       #
#                                                                            #
# Software is freely available for graphical display of the structure(s)     #
# in this CIF. For information consult the CIF software page                 #
# http://www.iucr.org/resources/cif/software.                                #
#                                                                            #
# This file may be used for bona fide research purposes within the           #
# scientific community so long as proper attribution is given to the journal # 
# article from which it was obtained.                                        #
#                                                                            #
##############################################################################
data_gs
_audit_creation_method     SHELXL-97
_journal_date_recd_electronic     2014-07-04
_journal_date_accepted     2014-10-27
_journal_name_full     'IUCrJ'
_journal_year     2015
_journal_volume     2
_journal_issue      1
_journal_page_first     0
_journal_page_last     0
_journal_paper_category     FA
_journal_paper_doi     10.1107/S2052252514023598
_journal_coeditor_code     YC5003
_database_code_depnum_ccdc_archive     'CCDC 1036237'
_chemical_name_systematic
;
 ?
;
_chemical_name_common     ?
_chemical_formula_moiety     'C36 H30 B Cl F4 N2 O2 P2 Ru'
_chemical_formula_sum     'C36 H30 B Cl F4 N2 O2 P2 Ru'
_chemical_formula_weight     807.89
_chemical_melting_point     ?
_symmetry_cell_setting     'monoclinic'
_symmetry_space_group_name_H-M     'P 21/c'
_symmetry_space_group_name_Hall     '-P 2ybc'
loop_
    _symmetry_equiv_pos_as_xyz
    'x, y, z'
    '-x, y+1/2, -z+1/2'
    '-x, -y, -z'
    'x, -y-1/2, z-1/2'
_cell_length_a     19.0673(6)
_cell_length_b     9.8391(2)
_cell_length_c     20.5654(6)
_cell_angle_alpha     90.00
_cell_angle_beta     117.580(4)
_cell_angle_gamma     90.00
_cell_volume     3419.75(16)
_cell_formula_units_Z     4
_cell_measurement_reflns_used     72353
_cell_measurement_theta_min     2.87
_cell_measurement_theta_max     33.14
_cell_measurement_temperature     10(5)
_exptl_crystal_description     block
_exptl_crystal_colour     red
_exptl_crystal_size_max     0.483
_exptl_crystal_size_mid     0.460
_exptl_crystal_size_min     0.195
_exptl_crystal_density_diffrn     1.569
_exptl_crystal_density_meas     ?
_exptl_crystal_density_method     'not measured'
_exptl_crystal_F_000     1632
_exptl_absorpt_coefficient_mu     0.689
_exptl_absorpt_correction_type     'gaussian'
_exptl_absorpt_process_details
;
Absorption correction were performed using CRYSALIS Oxford Diffraction (2004)
;
_exptl_absorpt_correction_T_min     0.75926
_exptl_absorpt_correction_T_max     0.89040
_exptl_special_details
;
 ?
;
_diffrn_ambient_temperature     10(5)
_diffrn_radiation_type     MoK\a
_diffrn_radiation_wavelength     0.71073
_diffrn_radiation_source     'SuperNova (Mo) X-ray Source'
_diffrn_radiation_monochromator     'mirror'
_diffrn_measurement_device_type     'SuperNova, Dual, Cu at zero, Atlas'
_diffrn_measurement_method     'omega scans'
_diffrn_detector_area_resol_mean     ?
_diffrn_reflns_number     72353
_diffrn_reflns_av_R_equivalents     0.0408
_diffrn_reflns_av_sigmaI/netI     0.0285
_diffrn_reflns_theta_min     2.87
_diffrn_reflns_theta_max     33.14
_diffrn_reflns_theta_full     33.14
_diffrn_measured_fraction_theta_max     0.999
_diffrn_measured_fraction_theta_full     0.999
_diffrn_reflns_limit_h_min     -28
_diffrn_reflns_limit_h_max     29
_diffrn_reflns_limit_k_min     -15
_diffrn_reflns_limit_k_max     15
_diffrn_reflns_limit_l_min     -31
_diffrn_reflns_limit_l_max     31
_diffrn_standards_number     0
_diffrn_standards_interval_count     ?
_diffrn_standards_interval_time     ?
_diffrn_standards_decay_%     ?
_refine_special_details
;
 Refinement of F^2^ against ALL reflections.  The weighted R-factor wR and
 goodness of fit S are based on F^2^, conventional R-factors R are based
 on F, with F set to zero for negative F^2^. The threshold expression of
 F^2^ > 2\s(F^2^) is used only for calculating R-factors(gt) etc. and is
 not relevant to the choice of reflections for refinement.  R-factors based
 on F^2^ are statistically about twice as large as those based on F, and R-
 factors based on ALL data will be even larger.
;
_reflns_number_total     13009
_reflns_number_gt     11370
_reflns_threshold_expression     >2\s(I)
_refine_ls_structure_factor_coef     Fsqd
_refine_ls_matrix_type     full
_refine_ls_R_factor_all     0.0345
_refine_ls_R_factor_gt     0.0275
_refine_ls_wR_factor_gt     0.0625
_refine_ls_wR_factor_ref     0.0663
_refine_ls_goodness_of_fit_ref     1.059
_refine_ls_restrained_S_all     1.059
_refine_ls_number_reflns     13009
_refine_ls_number_parameters     442
_refine_ls_number_restraints     0
_refine_ls_hydrogen_treatment     mixed
_refine_ls_weighting_scheme     calc
_refine_ls_weighting_details
         'calc w=1/[\s^2^(Fo^2^)+(0.0230P)^2^+3.0602P] where P=(Fo^2^+2Fc^2^)/3'
_atom_sites_solution_hydrogens     geom
_atom_sites_solution_primary     direct
_atom_sites_solution_secondary     difmap
_refine_ls_shift/su_max     0.001
_refine_ls_shift/su_mean     0.000
_refine_diff_density_max     0.848
_refine_diff_density_min     -0.840
_refine_ls_extinction_method     none
_refine_ls_extinction_coef     ?
loop_
    _atom_type_symbol
    _atom_type_description
    _atom_type_scat_dispersion_real
    _atom_type_scat_dispersion_imag
    _atom_type_scat_source
    'C' 'C' 0.0033 0.0016
                         'International Tables Vol C Tables 4.2.6.8 and 6.1.1.4'
    'H' 'H' 0.0000 0.0000
                         'International Tables Vol C Tables 4.2.6.8 and 6.1.1.4'
    'B' 'B' 0.0013 0.0007
                         'International Tables Vol C Tables 4.2.6.8 and 6.1.1.4'
    'N' 'N' 0.0061 0.0033
                         'International Tables Vol C Tables 4.2.6.8 and 6.1.1.4'
    'O' 'O' 0.0106 0.0060
                         'International Tables Vol C Tables 4.2.6.8 and 6.1.1.4'
    'F' 'F' 0.0171 0.0103
                         'International Tables Vol C Tables 4.2.6.8 and 6.1.1.4'
    'P' 'P' 0.1023 0.0942
                         'International Tables Vol C Tables 4.2.6.8 and 6.1.1.4'
    'Cl' 'Cl' 0.1484 0.1585
                         'International Tables Vol C Tables 4.2.6.8 and 6.1.1.4'
    'Ru' 'Ru' -1.2594 0.8363
                         'International Tables Vol C Tables 4.2.6.8 and 6.1.1.4'
_computing_data_collection     'CRYSALIS Oxford Diffraction (2004)'
_computing_cell_refinement     'CRYSALIS Oxford Diffraction (2004)'
_computing_data_reduction     'CRYSALIS Oxford Diffraction (2004)'
_computing_structure_solution     'SHELXS-97 (Sheldrick, 2008)'
_computing_structure_refinement     'SHELXL-97 (Sheldrick, 2008)'
_computing_molecular_graphics     ?
_computing_publication_material     ?
loop_
    _atom_site_type_symbol
    _atom_site_label
    _atom_site_fract_x
    _atom_site_fract_y
    _atom_site_fract_z
    _atom_site_U_iso_or_equiv
    _atom_site_adp_type
    _atom_site_calc_flag
    _atom_site_refinement_flags
    _atom_site_occupancy
    _atom_site_symmetry_multiplicity
    _atom_site_disorder_assembly
    _atom_site_disorder_group
    Ru Ru1 0.242491(5) 0.252662(10) 0.252001(5) 0.00412(3) Uani d . 1 1 . .
    P P2 0.350112(18) 0.35981(3) 0.359485(17) 0.00455(5) Uani d . 1 1 . .
    P P1 0.124500(18) 0.15503(3) 0.151009(17) 0.00442(5) Uani d . 1 1 . .
    Cl Cl1 0.154967(17) 0.32538(3) 0.296255(16) 0.00783(5) Uani d . 1 1 . .
    N N1 0.27909(7) 0.08052(11) 0.29380(6) 0.00781(19) Uani d . 1 1 . .
    N N2 0.29048(6) 0.27571(11) 0.19733(6) 0.00696(18) Uani d . 1 1 . .
    O O1 0.32395(6) 0.00316(10) 0.29127(6) 0.01119(18) Uani d . 1 1 . .
    O O2 0.32004(6) 0.29108(10) 0.16048(6) 0.01101(18) Uani d . 1 1 . .
    C C5 0.23161(7) 0.00567(13) 0.03553(7) 0.0074(2) Uani d . 1 1 . .
    H H5 0.2755 -0.0482 0.0454 0.009 Uiso calc R 1 1 . .
    C C19 0.32731(7) 0.52438(12) 0.38378(7) 0.0060(2) Uani d . 1 1 . .
    C C1 0.14521(7) 0.11426(12) 0.07592(7) 0.00549(19) Uani d . 1 1 . .
    C C6 0.21202(7) 0.03543(13) 0.09103(7) 0.0072(2) Uani d . 1 1 . .
    H H6 0.2433 0.0030 0.1383 0.009 Uiso calc R 1 1 . .
    C C23 0.34222(8) 0.69233(13) 0.47489(7) 0.0080(2) Uani d . 1 1 . .
    H H23 0.3627 0.7185 0.5237 0.010 Uiso calc R 1 1 . .
    C C31 0.43742(7) 0.38215(13) 0.34687(7) 0.0062(2) Uani d . 1 1 . .
    C C7 0.09811(7) -0.00302(13) 0.17957(7) 0.0061(2) Uani d . 1 1 . .
    C C3 0.11956(8) 0.13600(13) -0.05004(7) 0.0083(2) Uani d . 1 1 . .
    H H3 0.0893 0.1705 -0.0970 0.010 Uiso calc R 1 1 . .
    C C30 0.45960(8) 0.22467(13) 0.48647(7) 0.0091(2) Uani d . 1 1 . .
    H H30 0.4984 0.2587 0.4755 0.011 Uiso calc R 1 1 . .
    C C12 0.10807(7) -0.12849(13) 0.15346(7) 0.0075(2) Uani d . 1 1 . .
    H H12 0.1249 -0.1324 0.1177 0.009 Uiso calc R 1 1 . .
    C C20 0.28039(7) 0.61478(13) 0.32808(7) 0.0078(2) Uani d . 1 1 . .
    H H20 0.2596 0.5888 0.2792 0.009 Uiso calc R 1 1 . .
    C C21 0.26495(8) 0.74354(13) 0.34612(7) 0.0088(2) Uani d . 1 1 . .
    H H21 0.2342 0.8042 0.3092 0.011 Uiso calc R 1 1 . .
    C C14 -0.03821(8) 0.20257(13) 0.08241(7) 0.0087(2) Uani d . 1 1 . .
    H H14 -0.0439 0.1095 0.0862 0.010 Uiso calc R 1 1 . .
    C C15 -0.10492(8) 0.28445(14) 0.04658(8) 0.0099(2) Uani d . 1 1 . .
    H H15 -0.1551 0.2458 0.0263 0.012 Uiso calc R 1 1 . .
    C C4 0.18572(8) 0.05634(13) -0.03481(7) 0.0076(2) Uani d . 1 1 . .
    H H4 0.1993 0.0369 -0.0718 0.009 Uiso calc R 1 1 . .
    C C13 0.03732(7) 0.26031(12) 0.11271(7) 0.00567(19) Uani d . 1 1 . .
    C C9 0.05392(8) -0.11796(14) 0.25813(7) 0.0095(2) Uani d . 1 1 . .
    H H9 0.0346 -0.1145 0.2921 0.011 Uiso calc R 1 1 . .
    C C29 0.48114(8) 0.14569(14) 0.54919(7) 0.0113(2) Uani d . 1 1 . .
    H H29 0.5342 0.1273 0.5800 0.014 Uiso calc R 1 1 . .
    C C24 0.35829(7) 0.56317(13) 0.45727(7) 0.0067(2) Uani d . 1 1 . .
    H H24 0.3895 0.5030 0.4943 0.008 Uiso calc R 1 1 . .
    C C25 0.38004(7) 0.25282(12) 0.44014(7) 0.0063(2) Uani d . 1 1 . .
    C C8 0.07133(8) 0.00157(13) 0.23274(7) 0.0083(2) Uani d . 1 1 . .
    H H8 0.0653 0.0848 0.2509 0.010 Uiso calc R 1 1 . .
    C C17 -0.02130(8) 0.48092(13) 0.07192(7) 0.0097(2) Uani d . 1 1 . .
    H H17 -0.0158 0.5742 0.0686 0.012 Uiso calc R 1 1 . .
    C C26 0.32187(8) 0.20018(13) 0.45673(7) 0.0086(2) Uani d . 1 1 . .
    H H26 0.2687 0.2178 0.4259 0.010 Uiso calc R 1 1 . .
    C C18 0.04563(7) 0.40045(13) 0.10752(7) 0.0078(2) Uani d . 1 1 . .
    H H18 0.0957 0.4395 0.1278 0.009 Uiso calc R 1 1 . .
    C C32 0.47337(7) 0.50861(13) 0.35543(7) 0.0079(2) Uani d . 1 1 . .
    H H32 0.4541 0.5832 0.3700 0.009 Uiso calc R 1 1 . .
    C C22 0.29557(8) 0.78196(13) 0.41949(7) 0.0091(2) Uani d . 1 1 . .
    H H22 0.2847 0.8679 0.4314 0.011 Uiso calc R 1 1 . .
    C C33 0.53836(8) 0.52308(14) 0.34215(7) 0.0100(2) Uani d . 1 1 . .
    H H33 0.5627 0.6073 0.3482 0.012 Uiso calc R 1 1 . .
    C C16 -0.09662(8) 0.42350(14) 0.04108(7) 0.0095(2) Uani d . 1 1 . .
    H H16 -0.1411 0.4781 0.0169 0.011 Uiso calc R 1 1 . .
    C C28 0.42322(8) 0.09454(14) 0.56564(7) 0.0112(2) Uani d . 1 1 . .
    H H28 0.4375 0.0422 0.6075 0.013 Uiso calc R 1 1 . .
    C C11 0.09280(8) -0.24789(13) 0.18092(7) 0.0086(2) Uani d . 1 1 . .
    H H11 0.1010 -0.3315 0.1644 0.010 Uiso calc R 1 1 . .
    C C2 0.09866(7) 0.16407(13) 0.00513(7) 0.0072(2) Uani d . 1 1 . .
    H H2 0.0539 0.2158 -0.0051 0.009 Uiso calc R 1 1 . .
    C C35 0.53125(8) 0.28507(15) 0.31152(7) 0.0104(2) Uani d . 1 1 . .
    H H35 0.5506 0.2107 0.2969 0.012 Uiso calc R 1 1 . .
    C C34 0.56686(8) 0.41194(15) 0.31988(7) 0.0108(2) Uani d . 1 1 . .
    H H34 0.6098 0.4223 0.3105 0.013 Uiso calc R 1 1 . .
    C C27 0.34366(8) 0.12181(14) 0.51924(7) 0.0099(2) Uani d . 1 1 . .
    H H27 0.3050 0.0873 0.5302 0.012 Uiso calc R 1 1 . .
    C C10 0.06535(8) -0.24325(13) 0.23274(7) 0.0094(2) Uani d . 1 1 . .
    H H10 0.0546 -0.3234 0.2504 0.011 Uiso calc R 1 1 . .
    C C36 0.46671(8) 0.27007(13) 0.32501(7) 0.0089(2) Uani d . 1 1 . .
    H H36 0.4429 0.1854 0.3195 0.011 Uiso calc R 1 1 . .
    B B1 0.72122(8) 0.12674(15) 0.35206(8) 0.0080(2) Uani d . 1 1 . .
    F F1 0.71886(5) 0.13477(9) 0.41872(5) 0.01224(16) Uani d . 1 1 . .
    F F2 0.72726(5) 0.25656(8) 0.32803(5) 0.01230(16) Uani d . 1 1 . .
    F F3 0.78681(5) 0.04825(9) 0.36078(5) 0.01140(15) Uani d . 1 1 . .
    F F4 0.65245(5) 0.06398(9) 0.29957(5) 0.01144(15) Uani d . 1 1 . .
loop_
    _atom_site_aniso_label
    _atom_site_aniso_U_11
    _atom_site_aniso_U_22
    _atom_site_aniso_U_33
    _atom_site_aniso_U_12
    _atom_site_aniso_U_13
    _atom_site_aniso_U_23
    Ru1 0.00325(4) 0.00508(4) 0.00370(4) -0.00034(3) 0.00134(3) -0.00063(3)
    P2 0.00400(12) 0.00542(12) 0.00418(12) -0.00032(10) 0.00186(10) -0.00047(10)
    P1 0.00383(12) 0.00530(12) 0.00394(12) -0.00010(10) 0.00165(10) -0.00051(10)
    Cl1 0.00614(11) 0.01107(12) 0.00700(12) -0.00028(9) 0.00365(10) -0.00240(10)
    N1 0.0078(4) 0.0076(4) 0.0059(4) -0.0021(4) 0.0014(4) -0.0006(4)
    N2 0.0058(4) 0.0081(4) 0.0063(4) -0.0017(3) 0.0022(4) -0.0011(4)
    O1 0.0103(4) 0.0097(4) 0.0126(4) 0.0016(3) 0.0044(4) 0.0000(4)
    O2 0.0128(4) 0.0128(4) 0.0103(4) -0.0032(4) 0.0079(4) -0.0016(4)
    C5 0.0066(5) 0.0090(5) 0.0070(5) 0.0012(4) 0.0034(4) 0.0000(4)
    C19 0.0050(5) 0.0070(5) 0.0064(5) 0.0000(4) 0.0030(4) -0.0001(4)
    C1 0.0060(5) 0.0060(5) 0.0050(5) -0.0006(4) 0.0029(4) -0.0007(4)
    C6 0.0067(5) 0.0087(5) 0.0062(5) 0.0003(4) 0.0028(4) 0.0002(4)
    C23 0.0083(5) 0.0092(5) 0.0075(5) -0.0017(4) 0.0044(4) -0.0026(4)
    C31 0.0047(5) 0.0088(5) 0.0045(5) 0.0003(4) 0.0014(4) -0.0001(4)
    C7 0.0044(5) 0.0073(5) 0.0058(5) -0.0006(4) 0.0016(4) 0.0003(4)
    C3 0.0089(5) 0.0097(5) 0.0059(5) 0.0000(4) 0.0031(4) 0.0006(4)
    C30 0.0073(5) 0.0105(5) 0.0084(5) -0.0005(4) 0.0027(4) 0.0001(4)
    C12 0.0062(5) 0.0084(5) 0.0078(5) -0.0008(4) 0.0032(4) -0.0007(4)
    C20 0.0076(5) 0.0083(5) 0.0067(5) -0.0003(4) 0.0028(4) 0.0005(4)
    C21 0.0081(5) 0.0067(5) 0.0103(5) -0.0003(4) 0.0031(4) 0.0006(4)
    C14 0.0065(5) 0.0073(5) 0.0109(5) -0.0005(4) 0.0030(4) -0.0008(4)
    C15 0.0063(5) 0.0099(5) 0.0117(6) 0.0004(4) 0.0026(4) -0.0008(4)
    C4 0.0085(5) 0.0091(5) 0.0066(5) -0.0006(4) 0.0046(4) -0.0005(4)
    C13 0.0053(5) 0.0068(5) 0.0050(5) 0.0007(4) 0.0026(4) -0.0004(4)
    C9 0.0088(5) 0.0128(6) 0.0079(5) -0.0011(4) 0.0048(4) 0.0007(4)
    C29 0.0093(5) 0.0132(6) 0.0088(5) 0.0016(4) 0.0020(4) 0.0023(5)
    C24 0.0063(5) 0.0077(5) 0.0056(5) -0.0003(4) 0.0022(4) -0.0001(4)
    C25 0.0075(5) 0.0059(5) 0.0055(5) -0.0001(4) 0.0028(4) 0.0001(4)
    C8 0.0076(5) 0.0096(5) 0.0081(5) -0.0008(4) 0.0040(4) -0.0010(4)
    C17 0.0093(5) 0.0069(5) 0.0108(6) 0.0012(4) 0.0029(4) 0.0022(4)
    C26 0.0084(5) 0.0100(5) 0.0078(5) 0.0003(4) 0.0041(4) 0.0007(4)
    C18 0.0064(5) 0.0079(5) 0.0082(5) -0.0003(4) 0.0027(4) 0.0004(4)
    C32 0.0069(5) 0.0097(5) 0.0068(5) -0.0003(4) 0.0029(4) 0.0001(4)
    C22 0.0093(5) 0.0073(5) 0.0112(6) -0.0002(4) 0.0050(4) -0.0014(4)
    C33 0.0073(5) 0.0133(6) 0.0097(5) -0.0009(4) 0.0040(4) 0.0017(5)
    C16 0.0080(5) 0.0102(5) 0.0083(5) 0.0021(4) 0.0021(4) 0.0003(4)
    C28 0.0147(6) 0.0102(5) 0.0080(5) 0.0011(5) 0.0044(5) 0.0027(4)
    C11 0.0077(5) 0.0070(5) 0.0104(5) -0.0005(4) 0.0035(4) 0.0002(4)
    C2 0.0067(5) 0.0070(5) 0.0072(5) 0.0005(4) 0.0028(4) 0.0001(4)
    C35 0.0067(5) 0.0151(6) 0.0090(5) 0.0012(4) 0.0034(4) -0.0020(5)
    C34 0.0069(5) 0.0180(6) 0.0084(5) -0.0006(4) 0.0043(4) 0.0008(5)
    C27 0.0115(6) 0.0105(5) 0.0090(5) -0.0010(4) 0.0057(5) 0.0002(4)
    C10 0.0076(5) 0.0100(5) 0.0100(5) -0.0010(4) 0.0035(4) 0.0024(4)
    C36 0.0069(5) 0.0105(5) 0.0090(5) -0.0001(4) 0.0035(4) -0.0014(4)
    B1 0.0070(6) 0.0089(6) 0.0074(6) -0.0002(4) 0.0027(5) -0.0009(5)
    F1 0.0121(4) 0.0177(4) 0.0083(4) 0.0002(3) 0.0059(3) -0.0006(3)
    F2 0.0142(4) 0.0086(3) 0.0158(4) -0.0013(3) 0.0084(3) 0.0004(3)
    F3 0.0080(3) 0.0138(4) 0.0122(4) 0.0025(3) 0.0045(3) -0.0001(3)
    F4 0.0078(3) 0.0112(4) 0.0108(4) -0.0012(3) 0.0005(3) -0.0032(3)
_geom_special_details
;
 All s.u.'s (except the s.u. in the dihedral angle between two l.s. planes)
 are estimated using the full covariance matrix.  The cell s.u.'s are taken
 into account individually in the estimation of s.u.'s in distances, angles
 and torsion angles; correlations between s.u.'s in cell parameters are only
 used when they are defined by crystal symmetry.  An approximate (isotropic)
 treatment of cell s.u.'s is used for estimating s.u.'s involving l.s. planes.
;
loop_
    _geom_bond_atom_site_label_1
    _geom_bond_atom_site_label_2
    _geom_bond_site_symmetry_2
    _geom_bond_distance
    _geom_bond_publ_flag
    Ru1 N2 . 1.7622(11) ?
    Ru1 N1 . 1.8813(11) ?
    Ru1 Cl1 . 2.3520(3) ?
    Ru1 P1 . 2.4436(4) ?
    Ru1 P2 . 2.4512(4) ?
    P2 C19 . 1.8060(13) ?
    P2 C31 . 1.8129(12) ?
    P2 C25 . 1.8190(13) ?
    P1 C13 . 1.8011(12) ?
    P1 C1 . 1.8072(12) ?
    P1 C7 . 1.8139(13) ?
    N1 O1 . 1.1640(14) ?
    N2 O2 . 1.1446(14) ?
    C5 C6 . 1.3866(17) ?
    C5 C4 . 1.3910(18) ?
    C5 H5 . 0.9300 ?
    C19 C24 . 1.3971(17) ?
    C19 C20 . 1.3981(17) ?
    C1 C2 . 1.3967(17) ?
    C1 C6 . 1.3980(17) ?
    C6 H6 . 0.9300 ?
    C23 C22 . 1.3887(19) ?
    C23 C24 . 1.3939(18) ?
    C23 H23 . 0.9300 ?
    C31 C32 . 1.3920(18) ?
    C31 C36 . 1.4008(18) ?
    C7 C12 . 1.3938(17) ?
    C7 C8 . 1.4055(17) ?
    C3 C4 . 1.3922(18) ?
    C3 C2 . 1.3932(17) ?
    C3 H3 . 0.9300 ?
    C30 C29 . 1.3949(19) ?
    C30 C25 . 1.3955(18) ?
    C30 H30 . 0.9300 ?
    C12 C11 . 1.3915(18) ?
    C12 H12 . 0.9300 ?
    C20 C21 . 1.3894(18) ?
    C20 H20 . 0.9300 ?
    C21 C22 . 1.3945(19) ?
    C21 H21 . 0.9300 ?
    C14 C15 . 1.3936(18) ?
    C14 C13 . 1.3979(17) ?
    C14 H14 . 0.9300 ?
    C15 C16 . 1.3880(19) ?
    C15 H15 . 0.9300 ?
    C4 H4 . 0.9300 ?
    C13 C18 . 1.3976(17) ?
    C9 C8 . 1.3880(18) ?
    C9 C10 . 1.3947(19) ?
    C9 H9 . 0.9300 ?
    C29 C28 . 1.3904(19) ?
    C29 H29 . 0.9300 ?
    C24 H24 . 0.9300 ?
    C25 C26 . 1.4018(17) ?
    C8 H8 . 0.9300 ?
    C17 C18 . 1.3878(18) ?
    C17 C16 . 1.3930(19) ?
    C17 H17 . 0.9300 ?
    C26 C27 . 1.3875(18) ?
    C26 H26 . 0.9300 ?
    C18 H18 . 0.9300 ?
    C32 C33 . 1.3941(17) ?
    C32 H32 . 0.9300 ?
    C22 H22 . 0.9300 ?
    C33 C34 . 1.3898(19) ?
    C33 H33 . 0.9300 ?
    C16 H16 . 0.9300 ?
    C28 C27 . 1.3942(19) ?
    C28 H28 . 0.9300 ?
    C11 C10 . 1.3885(18) ?
    C11 H11 . 0.9300 ?
    C2 H2 . 0.9300 ?
    C35 C36 . 1.3892(18) ?
    C35 C34 . 1.393(2) ?
    C35 H35 . 0.9300 ?
    C34 H34 . 0.9300 ?
    C27 H27 . 0.9300 ?
    C10 H10 . 0.9300 ?
    C36 H36 . 0.9300 ?
    B1 F2 . 1.3934(17) ?
    B1 F1 . 1.3946(16) ?
    B1 F4 . 1.3983(16) ?
    B1 F3 . 1.4089(16) ?
loop_
    _geom_angle_atom_site_label_1
    _geom_angle_atom_site_label_2
    _geom_angle_atom_site_label_3
    _geom_angle_site_symmetry_1
    _geom_angle_site_symmetry_3
    _geom_angle
    _geom_angle_publ_flag
    N2 Ru1 N1 . . 102.42(5) ?
    N2 Ru1 Cl1 . . 151.50(4) ?
    N1 Ru1 Cl1 . . 106.06(4) ?
    N2 Ru1 P1 . . 93.09(4) ?
    N1 Ru1 P1 . . 92.02(3) ?
    Cl1 Ru1 P1 . . 84.807(11) ?
    N2 Ru1 P2 . . 93.14(4) ?
    N1 Ru1 P2 . . 89.80(3) ?
    Cl1 Ru1 P2 . . 88.163(11) ?
    P1 Ru1 P2 . . 172.969(11) ?
    C19 P2 C31 . . 106.59(6) ?
    C19 P2 C25 . . 106.29(6) ?
    C31 P2 C25 . . 106.23(6) ?
    C19 P2 Ru1 . . 115.27(4) ?
    C31 P2 Ru1 . . 111.34(4) ?
    C25 P2 Ru1 . . 110.59(4) ?
    C13 P1 C1 . . 106.05(6) ?
    C13 P1 C7 . . 107.24(6) ?
    C1 P1 C7 . . 106.83(6) ?
    C13 P1 Ru1 . . 116.47(4) ?
    C1 P1 Ru1 . . 109.52(4) ?
    C7 P1 Ru1 . . 110.25(4) ?
    O1 N1 Ru1 . . 133.88(9) ?
    O2 N2 Ru1 . . 178.48(11) ?
    C6 C5 C4 . . 120.06(12) ?
    C6 C5 H5 . . 120.0 ?
    C4 C5 H5 . . 120.0 ?
    C24 C19 C20 . . 120.15(11) ?
    C24 C19 P2 . . 120.59(9) ?
    C20 C19 P2 . . 119.23(9) ?
    C2 C1 C6 . . 120.02(11) ?
    C2 C1 P1 . . 121.87(9) ?
    C6 C1 P1 . . 118.05(9) ?
    C5 C6 C1 . . 119.95(12) ?
    C5 C6 H6 . . 120.0 ?
    C1 C6 H6 . . 120.0 ?
    C22 C23 C24 . . 120.01(12) ?
    C22 C23 H23 . . 120.0 ?
    C24 C23 H23 . . 120.0 ?
    C32 C31 C36 . . 119.88(11) ?
    C32 C31 P2 . . 121.42(9) ?
    C36 C31 P2 . . 118.64(10) ?
    C12 C7 C8 . . 119.44(11) ?
    C12 C7 P1 . . 121.80(9) ?
    C8 C7 P1 . . 118.65(9) ?
    C4 C3 C2 . . 119.96(12) ?
    C4 C3 H3 . . 120.0 ?
    C2 C3 H3 . . 120.0 ?
    C29 C30 C25 . . 120.24(12) ?
    C29 C30 H30 . . 119.9 ?
    C25 C30 H30 . . 119.9 ?
    C11 C12 C7 . . 120.00(12) ?
    C11 C12 H12 . . 120.0 ?
    C7 C12 H12 . . 120.0 ?
    C21 C20 C19 . . 119.71(12) ?
    C21 C20 H20 . . 120.1 ?
    C19 C20 H20 . . 120.1 ?
    C20 C21 C22 . . 120.12(12) ?
    C20 C21 H21 . . 119.9 ?
    C22 C21 H21 . . 119.9 ?
    C15 C14 C13 . . 120.04(12) ?
    C15 C14 H14 . . 120.0 ?
    C13 C14 H14 . . 120.0 ?
    C16 C15 C14 . . 120.15(12) ?
    C16 C15 H15 . . 119.9 ?
    C14 C15 H15 . . 119.9 ?
    C5 C4 C3 . . 120.26(11) ?
    C5 C4 H4 . . 119.9 ?
    C3 C4 H4 . . 119.9 ?
    C18 C13 C14 . . 119.77(11) ?
    C18 C13 P1 . . 119.11(9) ?
    C14 C13 P1 . . 120.86(9) ?
    C8 C9 C10 . . 120.14(12) ?
    C8 C9 H9 . . 119.9 ?
    C10 C9 H9 . . 119.9 ?
    C28 C29 C30 . . 119.97(12) ?
    C28 C29 H29 . . 120.0 ?
    C30 C29 H29 . . 120.0 ?
    C23 C24 C19 . . 119.77(12) ?
    C23 C24 H24 . . 120.1 ?
    C19 C24 H24 . . 120.1 ?
    C30 C25 C26 . . 119.54(12) ?
    C30 C25 P2 . . 121.35(10) ?
    C26 C25 P2 . . 119.10(10) ?
    C9 C8 C7 . . 120.11(12) ?
    C9 C8 H8 . . 119.9 ?
    C7 C8 H8 . . 119.9 ?
    C18 C17 C16 . . 120.74(12) ?
    C18 C17 H17 . . 119.6 ?
    C16 C17 H17 . . 119.6 ?
    C27 C26 C25 . . 119.97(12) ?
    C27 C26 H26 . . 120.0 ?
    C25 C26 H26 . . 120.0 ?
    C17 C18 C13 . . 119.61(12) ?
    C17 C18 H18 . . 120.2 ?
    C13 C18 H18 . . 120.2 ?
    C31 C32 C33 . . 119.80(12) ?
    C31 C32 H32 . . 120.1 ?
    C33 C32 H32 . . 120.1 ?
    C23 C22 C21 . . 120.24(12) ?
    C23 C22 H22 . . 119.9 ?
    C21 C22 H22 . . 119.9 ?
    C34 C33 C32 . . 120.19(12) ?
    C34 C33 H33 . . 119.9 ?
    C32 C33 H33 . . 119.9 ?
    C15 C16 C17 . . 119.68(12) ?
    C15 C16 H16 . . 120.2 ?
    C17 C16 H16 . . 120.2 ?
    C29 C28 C27 . . 119.94(12) ?
    C29 C28 H28 . . 120.0 ?
    C27 C28 H28 . . 120.0 ?
    C10 C11 C12 . . 120.51(12) ?
    C10 C11 H11 . . 119.7 ?
    C12 C11 H11 . . 119.7 ?
    C3 C2 C1 . . 119.73(11) ?
    C3 C2 H2 . . 120.1 ?
    C1 C2 H2 . . 120.1 ?
    C36 C35 C34 . . 119.79(12) ?
    C36 C35 H35 . . 120.1 ?
    C34 C35 H35 . . 120.1 ?
    C33 C34 C35 . . 120.21(12) ?
    C33 C34 H34 . . 119.9 ?
    C35 C34 H34 . . 119.9 ?
    C26 C27 C28 . . 120.35(12) ?
    C26 C27 H27 . . 119.8 ?
    C28 C27 H27 . . 119.8 ?
    C11 C10 C9 . . 119.75(12) ?
    C11 C10 H10 . . 120.1 ?
    C9 C10 H10 . . 120.1 ?
    C35 C36 C31 . . 120.14(12) ?
    C35 C36 H36 . . 119.9 ?
    C31 C36 H36 . . 119.9 ?
    F2 B1 F1 . . 110.01(11) ?
    F2 B1 F4 . . 109.45(11) ?
    F1 B1 F4 . . 109.77(11) ?
    F2 B1 F3 . . 109.47(11) ?
    F1 B1 F3 . . 109.67(11) ?
    F4 B1 F3 . . 108.43(11) ?
