# Supplementary material for: Multiple light-induced NO linkage isomers in the dinitrosyl complex [RuCl(NO)2(PPh3)2]BF4 unravelled by photocrystallographic and IR analysis
Source: IUCrJ. 2015 Jan 1;2(Pt 1):35–44. doi: 10.1107/S2052252514023598 (PMC4285879; doi:10.1107/S2052252514023598)
Supplement: Supplementary file 2 [file m-02-00035-gssup2.hkl]

#
# h,k,l, Fc-squared, Fo-squared, sigma(Fo-squared), status flag
#
#data_shelx
data_gs
_shelx_title ' GS in P2(1)/c'
_shelx_refln_list_code          4
_shelx_F_calc_maximum      298.86
_exptl_crystal_F_000      1632.00
_reflns_d_resolution_high  0.6500

loop_
 _space_group_symop_operation_xyz
 'x, y, z'
 '-x, y+1/2, -z+1/2'
 '-x, -y, -z'
 'x, -y-1/2, z-1/2'

_cell_length_a    19.0673
_cell_length_b     9.8391
_cell_length_c    20.5654
_cell_angle_alpha  90.000
_cell_angle_beta  117.580
_cell_angle_gamma  90.000

_shelx_F_squared_multiplier     1.000

loop_
 _refln_index_h
 _refln_index_k
 _refln_index_l
 _refln_F_squared_calc
 _refln_F_squared_meas
 _refln_F_squared_sigma
 _refln_observed_status
   3   0   0       5060.87       4894.17        56.18 o
   4   0   0       6096.99       5991.28        87.87 o
   5   0   0      64877.97      65499.00       263.96 o
   6   0   0      10048.71      10446.90       133.99 o
   7   0   0        626.75        763.26        27.66 o
   8   0   0       8348.50       7738.47       104.38 o
   9   0   0      13134.68      14009.14       145.36 o
  10   0   0      33684.66      34082.88       407.69 o
  11   0   0         26.24         29.23        17.69 o
  12   0   0        432.71        396.71        36.05 o
  13   0   0        446.86        428.09        51.03 o
  14   0   0       1670.56       1610.19        72.77 o
  15   0   0       1244.10       1244.33        67.78 o
  16   0   0       2812.54       2935.15       126.36 o
  17   0   0       5515.20       5731.28       190.82 o
  18   0   0        158.10        180.02        54.00 o
  19   0   0        997.37        862.47       100.71 o
  20   0   0       1160.83       1300.47       127.12 o
  21   0   0       6351.22       6226.21       279.42 o
  22   0   0       2666.22       2888.19       195.57 o
  23   0   0       3228.76       3323.55       140.19 o
  24   0   0          4.65        120.09        28.38 o
  25   0   0       5542.27       5679.05       193.18 o
  26   0   0         38.97        210.37        48.58 o
   2   1   0         40.14         74.82        10.45 o
   3   1   0       1693.97       1693.41        27.92 o
   4   1   0      21564.13      23331.02       341.86 o
   5   1   0        899.71       1035.11        20.53 o
   6   1   0         19.99         35.66         4.77 o
   7   1   0       1077.39        959.08        22.64 o
   8   1   0       3380.95       3292.52        57.00 o
   9   1   0      28920.24      29994.26       197.69 o
  10   1   0      15644.46      15884.66       145.41 o
  11   1   0      11954.47      11728.09       119.46 o
  12   1   0      13540.25      13376.88       146.11 o
  13   1   0       5889.80       6128.43        95.14 o
  14   1   0       5057.95       5004.53       103.85 o
  15   1   0       6465.14       6467.89       128.32 o
  16   1   0       3504.11       3705.15       101.18 o
  17   1   0       5863.26       5924.55       132.06 o
  18   1   0       4223.60       4399.52       118.07 o
  19   1   0       3653.60       3506.63        99.24 o
  20   1   0       3026.29       3085.03       118.09 o
  21   1   0       1747.62       1760.84        82.09 o
  22   1   0       1467.95       1747.14        93.48 o
  23   1   0       3363.08       3863.65       127.02 o
  24   1   0       5073.51       5176.03       150.27 o
  25   1   0        381.38        446.61        46.99 o
   0   2   0      59123.02      59117.78       426.07 o
   1   2   0        451.43        475.63        17.98 o
   2   2   0      18959.29      18774.55       145.28 o
   3   2   0          0.69         27.19         5.51 o
   4   2   0      14925.05      15321.59       224.65 o
   5   2   0      10429.93      11061.71        91.93 o
   6   2   0      16488.35      16490.96       109.90 o
   7   2   0       3919.04       4121.12        45.39 o
   8   2   0      20965.40      20824.62       118.94 o
   9   2   0       2007.11       2240.43        40.70 o
  10   2   0      15356.58      15080.47       164.77 o
  11   2   0       1078.99        981.78        35.57 o
  12   2   0       2867.16       3055.46        67.82 o
  13   2   0       3297.27       3231.88        53.45 o
  14   2   0       9247.98       9117.19       127.00 o
  15   2   0       3408.01       3424.92        76.15 o
  16   2   0       2489.75       2430.27        65.37 o
  17   2   0       3183.85       3396.07        79.84 o
  18   2   0       2045.37       2137.73        70.50 o
  19   2   0       2005.82       2033.09        71.21 o
  20   2   0       3048.00       3021.01        89.25 o
  21   2   0       3163.75       3093.87        99.95 o
  22   2   0       1808.11       1871.45        88.55 o
  23   2   0       3191.48       3072.67       115.66 o
  24   2   0       1841.31       1896.63        93.12 o
  25   2   0       3468.67       3648.60       131.53 o
   1   3   0      17853.69      17169.97       216.34 o
   2   3   0       4023.69       4539.05        42.50 o
   3   3   0      22269.45      21935.71       146.94 o
   4   3   0         56.82         29.06         4.74 o
   5   3   0      10382.53      10168.15        72.31 o
   6   3   0       3670.54       3857.71        55.89 o
   7   3   0       6166.78       5641.72        97.99 o
   8   3   0       3704.07       3696.91        61.31 o
   9   3   0       9262.14       9090.43        92.03 o
  10   3   0       3449.91       3402.11        47.20 o
  11   3   0       3075.90       3113.39        45.17 o
  12   3   0       5802.17       5938.59        73.94 o
  13   3   0       5620.72       5611.29        75.18 o
  14   3   0       9276.58       9306.70       112.80 o
  15   3   0       4862.40       4925.35        95.50 o
  16   3   0       2455.32       2815.35        71.63 o
  17   3   0       1274.82       1442.70        46.92 o
  18   3   0       1644.86       1773.69        53.41 o
  19   3   0       1599.64       1756.19        54.70 o
  20   3   0       2360.83       2451.52        82.54 o
  21   3   0        871.97        979.87        53.78 o
  22   3   0       5879.46       5731.30       150.89 o
  23   3   0       1422.05       1477.64        89.62 o
  24   3   0       5176.95       5293.29       295.01 o
  25   3   0       1438.52       1398.05       102.36 o
   0   4   0      28071.07      28743.67       299.20 o
   1   4   0        276.67        246.67        11.19 o
   2   4   0      16318.84      15991.83       136.30 o
   3   4   0        173.27        231.99        11.94 o
   4   4   0      61237.78      61650.64       460.05 o
   5   4   0        815.04        717.70        26.46 o
   6   4   0      16318.88      15449.07       159.58 o
   7   4   0      11019.65      11597.03       160.71 o
   8   4   0       2139.49       1831.64        60.34 o
   9   4   0       1853.30       1770.32        39.07 o
  10   4   0       1627.35       1433.01        31.93 o
  11   4   0       1838.90       1869.34        35.70 o
  12   4   0       7499.59       7871.64       108.43 o
  13   4   0      23220.89      23828.66       210.28 o
  14   4   0      22376.61      22133.03       262.19 o
  15   4   0       1116.69       1167.58        42.94 o
  16   4   0       2417.66       2432.89        63.02 o
  17   4   0         27.97         67.89        12.50 o
  18   4   0       5155.23       5514.02       186.33 o
  19   4   0        729.82        772.34        44.05 o
  20   4   0         19.82         28.50        14.74 o
  21   4   0       3001.34       2790.30        96.92 o
  22   4   0        192.58        179.82        47.01 o
  23   4   0       6842.20       6908.11       174.10 o
  24   4   0       1836.49       1775.61        92.68 o
  25   4   0        137.16        120.25        32.83 o
   1   5   0         62.27         35.58         6.99 o
   2   5   0       1207.27       1175.63        28.37 o
   3   5   0      37443.10      38091.76       230.61 o
   4   5   0       1960.90       2347.11        44.93 o
   5   5   0      48297.16      46002.41       247.96 o
   6   5   0       2652.74       2676.70        48.48 o
   7   5   0       4232.99       4172.54        90.55 o
   8   5   0       1082.87        860.62        29.59 o
   9   5   0        322.87        291.84        21.20 o
  10   5   0          2.21         18.34        15.49 o
  11   5   0        438.51        447.64        30.60 o
  12   5   0       6004.84       5692.33        83.66 o
  13   5   0       4889.00       5035.26        81.01 o
  14   5   0       6578.88       6737.09       161.54 o
  15   5   0      13200.73      12985.02       145.03 o
  16   5   0       1651.12       1679.33        54.17 o
  17   5   0       1461.22       1476.27        52.64 o
  18   5   0       2603.07       2596.54        85.34 o
  19   5   0       1178.95       1185.44        72.50 o
  20   5   0       5566.65       5688.22       139.12 o
  21   5   0        110.30        204.94        32.43 o
  22   5   0      11613.32      11469.36       207.85 o
  23   5   0       1296.65       1272.70        78.28 o
  24   5   0       4151.61       4151.12       140.99 o
   0   6   0      10149.63      10186.08       238.07 o
   1   6   0       1630.97       1424.41        40.86 o
   2   6   0      10704.89      10751.06       111.96 o
   3   6   0       2242.09       2535.38        54.12 o
   4   6   0      31307.92      30563.73       187.46 o
   5   6   0       2773.46       2831.35        53.94 o
   6   6   0      31410.63      30653.87       204.47 o
   7   6   0        775.56        696.33        26.77 o
   8   6   0       2270.72       2066.57        44.77 o
   9   6   0        605.17        632.00        35.83 o
  10   6   0       4367.21       4198.77        89.29 o
  11   6   0        286.28        225.84        24.83 o
  12   6   0       1883.96       2040.93        60.68 o
  13   6   0        126.23        216.95        23.79 o
  14   6   0       2248.43       2128.25        65.58 o
  15   6   0       3507.62       3263.14       101.76 o
  16   6   0       3353.75       3420.76       109.20 o
  17   6   0       1176.27       1179.82        77.37 o
  18   6   0       2023.38       2075.38        86.27 o
  19   6   0       2181.43       2118.35        90.33 o
  20   6   0       1842.72       1834.74        78.18 o
  21   6   0       5963.13       6115.69       165.28 o
  22   6   0          9.34         -3.49        20.84 o
  23   6   0       1152.61       1175.63        68.57 o
   1   7   0       2564.46       2419.05        52.17 o
   2   7   0       5413.81       5229.29        73.73 o
   3   7   0       5780.58       5581.15        76.97 o
   4   7   0        370.84        389.52        21.89 o
   5   7   0       8379.28       8347.17        99.90 o
   6   7   0       9956.88       9758.88       139.54 o
   7   7   0       2054.52       2210.11        51.13 o
   8   7   0       4479.70       4193.84        87.88 o
   9   7   0       9580.48       9537.73       148.11 o
  10   7   0       6791.13       6674.84       126.78 o
  11   7   0       3675.43       3771.12        92.08 o
  12   7   0       1251.04       1139.70        52.86 o
  13   7   0       3687.53       3652.54        87.43 o
  14   7   0       1669.85       1560.05        59.33 o
  15   7   0       3192.33       3077.27        90.98 o
  16   7   0       3345.04       3246.96        96.34 o
  17   7   0       3362.73       3370.22       100.08 o
  18   7   0       4094.66       3973.67       112.29 o
  19   7   0       3254.07       3303.47       105.17 o
  20   7   0       6621.32       6634.32       172.03 o
  21   7   0        715.17        747.58        61.14 o
  22   7   0       1167.95       1178.78        77.86 o
  23   7   0       2051.80       1947.18       108.58 o
   0   8   0      31616.41      31387.99       284.76 o
   1   8   0         17.50         13.51        11.45 o
   2   8   0       4873.83       4921.17        73.30 o
   3   8   0        740.95        648.19        27.23 o
   4   8   0      13378.19      13398.95       139.57 o
   5   8   0       1926.44       1974.90        50.83 o
   6   8   0      17992.72      18400.68       229.23 o
   7   8   0        542.02        575.79        29.36 o
   8   8   0       9109.88       9259.96       107.39 o
   9   8   0        496.19        543.55        46.76 o
  10   8   0       5814.79       5627.71       139.60 o
  11   8   0        133.42        147.15        24.03 o
  12   8   0       1371.72       1358.01        64.03 o
  13   8   0        299.88        254.51        29.40 o
  14   8   0       3123.92       2969.49        84.86 o
  15   8   0        352.44        313.29        32.76 o
  16   8   0       2254.95       2113.59        81.54 o
  17   8   0       4054.25       3863.64       112.33 o
  18   8   0        607.25        526.66        48.71 o
  19   8   0       3745.08       3787.56       116.63 o
  20   8   0         28.99         16.50        27.87 o
  21   8   0       3709.00       3839.83       139.16 o
  22   8   0        593.26        554.26        53.93 o
   1   9   0       6363.77       6454.29        89.67 o
   2   9   0        300.01        299.58        20.87 o
   3   9   0        290.14        342.22        26.22 o
   4   9   0       1538.51       1563.49        45.18 o
   5   9   0        734.78        706.90        30.85 o
   6   9   0       2994.28       3039.23        63.26 o
   7   9   0       4660.35       4950.42        84.18 o
   8   9   0      11764.30      11575.31       218.46 o
   9   9   0      15274.26      15533.90       236.62 o
  10   9   0       4550.19       4677.51       143.77 o
  11   9   0       2821.09       2833.65        94.67 o
  12   9   0        240.41        185.88        30.16 o
  13   9   0       1106.68       1034.68        69.37 o
  14   9   0        524.76        458.35        43.00 o
  15   9   0       2900.61       2923.10       105.11 o
  16   9   0       6217.43       6210.04       154.25 o
  17   9   0       2792.60       2738.39       105.46 o
  18   9   0       7932.25       8022.85       183.05 o
  19   9   0       4854.96       5076.03       170.92 o
  20   9   0       4263.94       4212.07       158.70 o
   0  10   0      11494.70      12213.39       200.86 o
   1  10   0        258.17        291.60        22.12 o
   2  10   0      10970.55      10949.94       125.06 o
   3  10   0        953.67        984.61        38.29 o
   4  10   0       1382.54       1375.58        45.13 o
   5  10   0        289.04        258.89        21.12 o
   6  10   0       4434.12       4501.66        91.02 o
   7  10   0       2021.81       2044.91        63.39 o
   8  10   0      16435.82      16536.47       194.51 o
   9  10   0        882.28       1008.93        54.30 o
  10  10   0       3407.91       3526.49       107.86 o
  11  10   0         18.42         14.55        18.89 o
  12  10   0        525.69        494.77        44.31 o
  13  10   0         44.08         13.66        19.29 o
  14  10   0        383.80        376.25        45.71 o
  15  10   0        302.82        261.01        40.59 o
  16  10   0       1951.55       1981.86       110.24 o
  17  10   0       3956.30       4247.88       154.60 o
  18  10   0       1599.06       1500.66        93.60 o
  19  10   0       3446.08       3898.78       153.69 o
   1  11   0       6452.65       6674.13       103.47 o
   2  11   0       2141.37       2053.23        58.00 o
   3  11   0       1934.27       1926.75        56.44 o
   4  11   0         72.49         59.17        17.34 o
   5  11   0       2453.92       2467.28        70.37 o
   6  11   0          3.89         -2.40        14.61 o
   7  11   0       4219.63       4206.92        94.37 o
   8  11   0         27.19         51.61        19.56 o
   9  11   0       7696.81       8094.86       157.39 o
  10  11   0       1167.21       1272.76        63.93 o
  11  11   0         19.49         11.61        25.24 o
  12  11   0        915.46       1037.39       106.77 o
  13  11   0       2681.77       2795.02       121.89 o
  14  11   0        496.41        539.82        56.43 o
  15  11   0       2669.22       2726.95       110.03 o
  16  11   0       3642.85       3796.26       131.91 o
  17  11   0        914.26        877.24        64.71 o
   0  12   0       6649.63       6635.18       181.65 o
   1  12   0       1261.89       1302.87        52.91 o
   2  12   0       2116.37       2072.91        65.75 o
   3  12   0       1396.62       1380.47        58.96 o
   4  12   0       1611.80       1657.47        64.94 o
   5  12   0         32.74          7.00        20.16 o
   6  12   0       7997.31       8182.62       147.90 o
   7  12   0         20.75         -2.19        19.00 o
   8  12   0       6454.53       6344.22       134.17 o
   9  12   0          1.21          2.79        17.21 o
  10  12   0       3221.78       3286.50       107.56 o
  11  12   0        564.00        549.18        46.54 o
  12  12   0       5492.51       5699.21       153.21 o
  13  12   0       2792.23       3054.08       120.74 o
  14  12   0       2242.66       2441.31       125.00 o
  15  12   0       1888.64       1938.11        98.21 o
   1  13   0       4595.98       4670.46       124.06 o
   2  13   0       1224.20       1270.23        65.98 o
   3  13   0       2175.23       2129.24        80.65 o
   4  13   0        980.54        973.36        80.59 o
   5  13   0       3513.71       3455.80       109.29 o
   6  13   0        225.43        252.43        30.93 o
   7  13   0       3751.68       3681.10       127.35 o
   8  13   0        111.30         85.75        23.17 o
   9  13   0       3475.35       3792.14       147.18 o
  10  13   0        412.49        382.60        49.16 o
  11  13   0       1127.14       1180.65        91.14 o
  12  13   0       2308.58       2545.81       127.50 o
  13  13   0        488.40        522.43        56.71 o
   0  14   0        872.19        806.58        86.38 o
   1  14   0        684.71        669.80        54.41 o
   2  14   0       2946.62       3103.61       118.82 o
   3  14   0        985.53        980.84        61.27 o
   4  14   0       4461.51       4723.08       135.09 o
   5  14   0       2949.12       3298.68       131.25 o
   6  14   0       4081.65       4385.38       142.84 o
   7  14   0         48.42         40.51        23.76 o
   8  14   0       1294.90       1315.48        80.66 o
   9  14   0        459.14        533.13        59.27 o
   1  15   0        724.56        688.42        58.25 o
   2  15   0        145.33        104.83        30.53 o
   3  15   0       1436.29       1433.55        86.02 o
 -26   1   1          8.78         23.20        18.61 o
 -25   1   1        640.82        732.12        58.29 o
 -24   1   1        109.52         98.78        24.60 o
 -23   1   1         66.68         97.22        23.85 o
 -22   1   1        207.17        203.90        32.07 o
 -21   1   1        998.74       1039.95        56.54 o
 -20   1   1        204.73        242.09        27.38 o
 -19   1   1        207.18        221.04        30.00 o
 -18   1   1          2.58          9.10        17.94 o
 -17   1   1       2407.94       2482.50        93.00 o
 -16   1   1       1348.79       1301.39        59.00 o
 -15   1   1       2906.41       3007.04        71.02 o
 -14   1   1         27.08         51.19        19.15 o
 -13   1   1        142.76        121.97        16.46 o
 -12   1   1        786.44        801.22        32.72 o
 -11   1   1       1862.54       1873.63        46.16 o
 -10   1   1        307.76        337.27        31.35 o
  -9   1   1         14.62         24.38         5.31 o
  -8   1   1       1420.76       1275.03        25.18 o
  -7   1   1       6467.95       7072.56       100.32 o
  -6   1   1       1434.14       1432.31        22.63 o
  -5   1   1       6244.89       6403.45        55.01 o
  -4   1   1       2598.52       2710.58        26.41 o
  -3   1   1        669.90        651.03        15.48 o
  -2   1   1       6648.96       6754.14        83.75 o
   2   1   1      17571.76      18129.96       225.66 o
   3   1   1      25954.93      26939.69       190.56 o
   4   1   1      12739.00      13915.89       139.38 o
   5   1   1       2436.12       2753.48        41.81 o
   6   1   1       3521.20       3806.66        49.62 o
   7   1   1        441.01        454.57        23.78 o
   8   1   1        668.56        739.01        38.32 o
   9   1   1       5213.86       5680.60        94.59 o
  10   1   1       3146.67       2961.93        74.74 o
  11   1   1        875.40        870.36        38.99 o
  12   1   1        104.48        116.78        19.83 o
  13   1   1        116.15        139.82        20.69 o
  14   1   1        183.04        297.37        33.06 o
  15   1   1       3264.65       3346.78        95.78 o
  16   1   1         30.63         52.33        21.17 o
  17   1   1          4.97         21.80        20.04 o
  18   1   1        130.55        151.17        41.25 o
  19   1   1        939.22       1017.12        61.16 o
  20   1   1         14.20        -23.60        23.68 o
  21   1   1        255.12        250.07        34.75 o
  22   1   1        140.25         77.04        23.39 o
  23   1   1         13.39         47.79        23.01 o
  24   1   1        130.04        110.87        26.37 o
  25   1   1         22.76         24.44        20.72 o
 -26   2   1        604.03        616.98        66.63 o
 -25   2   1         74.34         45.82        38.84 o
 -24   2   1        803.17        804.81        59.94 o
 -23   2   1         30.50         50.49        21.70 o
 -22   2   1       1838.26       1865.18        73.13 o
 -21   2   1        709.76        792.70        47.50 o
 -20   2   1       3717.74       3774.48        97.09 o
 -19   2   1        967.66       1040.12        50.81 o
 -18   2   1        286.82        325.18        27.76 o
 -17   2   1         78.40         89.22        15.99 o
 -16   2   1         44.92         48.99        13.35 o
 -15   2   1       1178.87       1262.42        44.83 o
 -14   2   1         22.21         46.42        15.35 o
 -13   2   1         78.01         61.59        11.35 o
 -12   2   1       7775.35       7389.99        76.02 o
 -11   2   1        218.52        244.84        15.65 o
 -10   2   1       3055.72       3151.65        46.29 o
  -9   2   1         18.85         12.39         6.91 o
  -8   2   1       2373.67       2493.52        38.27 o
  -7   2   1       7727.44       8637.37        59.89 o
  -6   2   1        499.65        694.52        15.53 o
  -5   2   1        312.56        395.66        11.42 o
  -4   2   1       7231.32       7503.19        92.63 o
  -3   2   1        796.49        863.17        15.80 o
  -2   2   1      56892.71      59609.59       335.99 o
  -1   2   1       6465.53       6747.20        39.28 o
   0   2   1       3521.53       3879.34        43.22 o
   1   2   1       7738.65       7905.31        75.08 o
   2   2   1       1962.37       2061.00        28.45 o
   3   2   1        567.53        711.17        22.09 o
   4   2   1        751.33        717.95        18.32 o
   5   2   1       7561.96       7968.55        98.02 o
   6   2   1       5505.28       5427.38        52.49 o
   7   2   1       1879.05       2139.63        39.00 o
   8   2   1       1398.72       1493.13        39.43 o
   9   2   1         36.24         28.67        11.21 o
  10   2   1       2478.36       2562.62        52.88 o
  11   2   1        847.87        861.59        36.30 o
  12   2   1        661.55        694.18        35.58 o
  13   2   1       3709.28       3760.34        88.70 o
  14   2   1        157.11        197.31        21.51 o
  15   2   1       4953.68       4849.56        91.94 o
  16   2   1        288.03        261.27        24.33 o
  17   2   1         77.29         82.04        18.72 o
  18   2   1       1134.61       1190.13        54.34 o
  19   2   1       1525.57       1595.81        64.76 o
  20   2   1       2624.78       2666.28        85.14 o
  21   2   1          5.54         18.77        17.67 o
  22   2   1        458.50        442.40        43.95 o
  23   2   1         18.65         29.34        27.91 o
  24   2   1       1152.79        982.22        69.12 o
  25   2   1          0.40         -6.05        22.67 o
 -25   3   1        709.46        722.92        71.51 o
 -24   3   1        972.93        996.50        66.84 o
 -23   3   1        169.89        152.37        27.45 o
 -22   3   1       1663.24       1729.85        82.71 o
 -21   3   1       3302.32       3339.64       111.88 o
 -20   3   1        400.30        368.59        31.53 o
 -19   3   1        119.84         96.70        19.78 o
 -18   3   1        344.08        332.76        23.57 o
 -17   3   1       1589.25       1633.49        51.93 o
 -16   3   1         31.81         26.44        11.16 o
 -15   3   1       3415.53       3428.74        80.45 o
 -14   3   1       1037.41       1029.45        28.71 o
 -13   3   1       3325.70       3364.64        55.23 o
 -12   3   1          7.20          8.69         6.39 o
 -11   3   1       3594.91       3474.89        45.92 o
 -10   3   1          7.27          7.23         8.01 o
  -9   3   1        923.82        837.27        23.31 o
  -8   3   1        406.53        435.61        16.46 o
  -7   3   1       1614.47       1298.56        32.87 o
  -6   3   1        361.64        387.87        16.84 o
  -5   3   1        866.03        727.91        18.04 o
  -4   3   1      26344.79      27622.19       186.70 o
  -3   3   1          6.24         32.14         4.34 o
  -2   3   1       6666.95       6797.50        49.78 o
  -1   3   1          9.44         35.56         4.00 o
   0   3   1          3.38         13.64         3.31 o
   1   3   1      40306.68      40882.62       344.41 o
   2   3   1        162.88        150.93         8.92 o
   3   3   1        816.67        805.44        19.64 o
   4   3   1       4452.83       4709.29        58.58 o
   5   3   1         93.65        157.59        13.51 o
   6   3   1        281.59        247.99        17.78 o
   7   3   1       4667.96       4980.47       100.34 o
   8   3   1       6848.93       7374.10        70.71 o
   9   3   1       1359.70       1305.49        31.21 o
  10   3   1       4834.92       5053.85        60.58 o
  11   3   1       5559.49       5522.48        69.32 o
  12   3   1          8.66          2.66         9.41 o
  13   3   1        343.81        389.78        25.08 o
  14   3   1       4559.88       4635.41        81.92 o
  15   3   1       2562.41       2499.65        62.70 o
  16   3   1         23.57         49.30        14.83 o
  17   3   1       1229.50       1241.05        44.92 o
  18   3   1        737.40        743.73        36.32 o
  19   3   1       1403.86       1536.93        55.34 o
  20   3   1        231.43        210.85        29.21 o
  21   3   1          4.70         16.45        17.09 o
  22   3   1         15.70         23.15        24.25 o
  23   3   1        720.11        678.67        59.80 o
  24   3   1        715.82        773.84        75.00 o
  25   3   1        648.41        651.67        70.91 o
 -25   4   1         25.21        -11.42        39.11 o
 -24   4   1        335.21        325.38        40.36 o
 -23   4   1        904.80        961.68        65.10 o
 -22   4   1        423.88        346.06        37.89 o
 -21   4   1        182.36        173.56        28.29 o
 -20   4   1       1500.89       1496.34        59.70 o
 -19   4   1        828.00        827.59        47.66 o
 -18   4   1        137.42        126.89        20.56 o
 -17   4   1         51.71         47.32        17.49 o
 -16   4   1      10809.39      10909.22       182.30 o
 -15   4   1         37.53         42.51        12.18 o
 -14   4   1        917.14        931.80        35.85 o
 -13   4   1        521.63        470.09        19.19 o
 -12   4   1       1347.41       1346.76        28.80 o
 -11   4   1         11.16          9.24         8.62 o
 -10   4   1       2202.05       1924.04        42.08 o
  -9   4   1          1.01         14.49         9.30 o
  -8   4   1       1058.78       1080.56        47.30 o
  -7   4   1       7428.16       8275.73       108.46 o
  -6   4   1        400.92        330.14        20.05 o
  -5   4   1       2077.77       2379.35        33.62 o
  -4   4   1       1112.75       1280.42        25.16 o
  -3   4   1       2794.38       2822.02        36.81 o
  -2   4   1       7298.42       7590.13        56.02 o
  -1   4   1       2371.83       2668.38        37.61 o
   0   4   1      18250.42      18790.25       167.68 o
   1   4   1       1241.74       1311.43        29.47 o
   2   4   1      11005.00      10885.57        80.82 o
   3   4   1       1491.00       1481.12        29.87 o
   4   4   1         49.28         79.17        11.79 o
   5   4   1         48.51         49.47         8.11 o
   6   4   1      13571.62      13608.02       130.87 o
   7   4   1       1296.03       1334.50        42.78 o
   8   4   1       1412.70       1487.38        38.10 o
   9   4   1        535.80        466.04        20.50 o
  10   4   1        908.14        823.04        26.42 o
  11   4   1        695.90        568.61        22.93 o
  12   4   1         23.58         20.28         8.12 o
  13   4   1       4274.23       4472.02        86.62 o
  14   4   1        716.93        596.46        31.41 o
  15   4   1          9.65          8.15        10.73 o
  16   4   1       1485.61       1464.67        61.87 o
  17   4   1         23.85         19.75        12.84 o
  18   4   1         59.87         44.32        13.97 o
  19   4   1        367.64        282.50        28.87 o
  20   4   1        487.07        457.22        41.13 o
  21   4   1        133.96        127.82        23.90 o
  22   4   1        558.40        541.69        57.22 o
  23   4   1        587.13        448.91        44.71 o
  24   4   1          5.39        -27.08        27.08 o
 -24   5   1        847.81        878.01        64.34 o
 -23   5   1        478.67        529.61        46.33 o
 -22   5   1        236.07        147.55        26.08 o
 -21   5   1         47.44         12.98        19.10 o
 -20   5   1          1.59         17.51        18.40 o
 -19   5   1        236.24        282.87        31.75 o
 -18   5   1       1357.98       1328.61        60.33 o
 -17   5   1        235.52        168.55        19.11 o
 -16   5   1        888.58        760.36        36.20 o
 -15   5   1         87.83        142.33        28.75 o
 -14   5   1        503.84        457.93        32.56 o
 -13   5   1        379.84        362.88        31.13 o
 -12   5   1       2137.57       2077.09        58.26 o
 -11   5   1        196.72        169.16        18.89 o
 -10   5   1        334.63        331.25        25.26 o
  -9   5   1       1304.94       1396.57        46.55 o
  -8   5   1       1583.31       1517.73        53.48 o
  -7   5   1       2251.99       2344.65        58.28 o
  -6   5   1        230.65        270.77        18.86 o
  -5   5   1        418.65        413.42        18.95 o
  -4   5   1       2851.13       3097.13        50.07 o
  -3   5   1         20.48         67.70         8.55 o
  -2   5   1        731.72        612.45        21.08 o
  -1   5   1         28.66         37.38         6.84 o
   0   5   1       1116.13       1278.56        28.82 o
   1   5   1          9.79          4.84         6.42 o
   2   5   1       1927.54       1872.17        38.05 o
   3   5   1        503.34        567.64        23.50 o
   4   5   1        200.68        169.72        15.86 o
   5   5   1         23.61         19.44         8.65 o
   6   5   1        858.50        841.89        28.76 o
   7   5   1        497.48        608.99        25.39 o
   8   5   1       3165.01       3120.84        47.75 o
   9   5   1          1.11         12.35         7.31 o
  10   5   1        230.39        167.84        13.91 o
  11   5   1        173.91        120.87        14.92 o
  12   5   1        948.81        861.42        34.15 o
  13   5   1          0.72         12.30        11.08 o
  14   5   1        417.80        402.64        26.00 o
  15   5   1         10.21         16.29        12.18 o
  16   5   1       1928.04       1859.35        58.54 o
  17   5   1         17.39         14.63        12.24 o
  18   5   1        533.81        464.43        38.50 o
  19   5   1          3.89        -19.87        19.87 o
  20   5   1         23.09        -20.47        20.47 o
  21   5   1       1521.10       1536.80        76.13 o
  22   5   1        402.49        394.72        61.94 o
  23   5   1         34.72         13.83        25.96 o
  24   5   1          0.29        -33.36        33.36 o
 -24   6   1        809.71        791.80        57.26 o
 -23   6   1       1769.15       1793.87        83.03 o
 -22   6   1        220.98        209.54        30.85 o
 -21   6   1       2101.91       2174.24        98.55 o
 -20   6   1        280.82        248.42        33.77 o
 -19   6   1        142.05        109.70        23.11 o
 -18   6   1        543.90        470.74        37.59 o
 -17   6   1          0.19          1.04        18.78 o
 -16   6   1         31.50         16.97        15.06 o
 -15   6   1         31.51         21.17        16.20 o
 -14   6   1         37.69          8.12        16.29 o
 -13   6   1       3208.22       3058.58        74.63 o
 -12   6   1        306.04        297.97        26.56 o
 -11   6   1        822.22        784.27        40.28 o
 -10   6   1        591.73        481.06        31.54 o
  -9   6   1       7871.60       7527.32       121.14 o
  -8   6   1         41.31         39.79        15.47 o
  -7   6   1       5039.78       4904.21        86.44 o
  -6   6   1        584.56        678.91        28.42 o
  -5   6   1        371.30        353.99        25.76 o
  -4   6   1        341.56        340.38        20.61 o
  -3   6   1       1361.51       1583.99        46.67 o
  -2   6   1        203.81        176.84        15.96 o
  -1   6   1        119.46         99.97        12.06 o
   0   6   1          1.20          1.94         9.73 o
   1   6   1       2376.79       2456.21        56.09 o
   2   6   1       7637.38       7296.42        93.99 o
   3   6   1        150.32        157.24        15.15 o
   4   6   1       6980.65       7161.09        86.53 o
   5   6   1       5567.45       5891.50        79.27 o
   6   6   1       3243.23       3576.46        61.81 o
   7   6   1       9026.18       8628.00       112.20 o
   8   6   1       1005.70       1025.27        37.92 o
   9   6   1        250.68        209.55        12.95 o
  10   6   1       1222.80       1170.86        36.27 o
  11   6   1        704.75        672.81        35.84 o
  12   6   1         10.58         -4.35        14.73 o
  13   6   1        694.88        753.32        43.03 o
  14   6   1       1078.30       1084.03        52.82 o
  15   6   1         46.32         19.03        17.57 o
  16   6   1        303.99        259.65        31.59 o
  17   6   1          6.08          3.08        21.68 o
  18   6   1          2.78         24.70        27.87 o
  19   6   1        158.46        156.56        30.26 o
  20   6   1       1070.92       1035.15        66.74 o
  21   6   1          0.53         15.96        35.27 o
  22   6   1         37.81         58.97        23.31 o
  23   6   1       1022.70        932.74        67.36 o
 -23   7   1        151.99        173.44        30.57 o
 -22   7   1          0.04         -2.10        27.52 o
 -21   7   1        531.66        423.37        46.59 o
 -20   7   1        393.58        375.85        42.37 o
 -19   7   1         12.41         15.04        20.33 o
 -18   7   1        328.81        280.22        31.29 o
 -17   7   1       1425.56       1585.15        68.93 o
 -16   7   1          5.03        -10.63        16.95 o
 -15   7   1       3935.44       3952.36       101.16 o
 -14   7   1         65.41         57.01        17.48 o
 -13   7   1        171.09        126.99        18.91 o
 -12   7   1       1447.39       1530.83        59.69 o
 -11   7   1         19.98         -1.78        16.06 o
 -10   7   1       4493.96       4452.55       109.81 o
  -9   7   1       4525.66       4745.16       112.74 o
  -8   7   1         81.98         66.01        11.93 o
  -7   7   1        171.31        178.08        17.21 o
  -6   7   1         36.33         54.88        10.87 o
  -5   7   1       2234.18       2107.26        48.05 o
  -4   7   1       1383.67       1467.27        38.16 o
  -3   7   1         15.00          8.26        10.49 o
  -2   7   1       1210.93       1166.26        36.46 o
  -1   7   1       2630.31       2635.55        51.09 o
   0   7   1       5128.22       5185.99        77.00 o
   1   7   1         64.08         68.65        10.68 o
   2   7   1       2840.77       2867.29        54.78 o
   3   7   1        902.66        880.31        41.69 o
   4   7   1       5863.38       5617.34        84.33 o
   5   7   1       1654.81       1577.49        44.55 o
   6   7   1        659.79        665.17        28.49 o
   7   7   1         66.81         45.53        11.26 o
   8   7   1       1199.18       1231.33        41.04 o
   9   7   1       4505.39       4294.77        76.76 o
  10   7   1       2145.35       2147.21        74.37 o
  11   7   1        673.34        726.62        42.50 o
  12   7   1        287.52        272.57        25.75 o
  13   7   1        203.49        184.88        22.92 o
  14   7   1        163.20        187.93        23.09 o
  15   7   1       1446.36       1415.80        67.03 o
  16   7   1         49.98         76.14        22.62 o
  17   7   1          0.28        -20.77        20.77 o
  18   7   1          0.67        -16.11        20.47 o
  19   7   1         38.00         44.35        19.40 o
  20   7   1        146.31        153.46        31.84 o
  21   7   1         38.71         -4.50        26.25 o
  22   7   1          0.84        -21.18        22.25 o
 -22   8   1        270.01        196.46        31.50 o
 -21   8   1       1147.81       1193.55        78.58 o
 -20   8   1       1664.20       1655.74        88.62 o
 -19   8   1         17.01         21.62        24.16 o
 -18   8   1        306.50        317.99        34.97 o
 -17   8   1       1266.86       1249.82        64.53 o
 -16   8   1       1109.81       1082.93        58.77 o
 -15   8   1         98.81         63.11        17.06 o
 -14   8   1         65.75         25.27        18.68 o
 -13   8   1        886.29        898.66        53.16 o
 -12   8   1       3916.70       3899.88       106.06 o
 -11   8   1       1247.80       1286.22        67.37 o
 -10   8   1        130.85         94.45        22.31 o
  -9   8   1        250.79        234.30        26.78 o
  -8   8   1        137.51        100.43        12.30 o
  -7   8   1         73.10         78.48        12.94 o
  -6   8   1       1812.02       1854.32        48.23 o
  -5   8   1       1074.53       1104.34        36.11 o
  -4   8   1        470.63        474.72        23.96 o
  -3   8   1        847.64        924.52        32.51 o
  -2   8   1          1.94         -7.66        13.15 o
  -1   8   1       4472.86       4473.00        76.17 o
   0   8   1       3675.48       3538.85        61.14 o
   1   8   1       2893.47       2926.55        54.23 o
   2   8   1         69.66         44.51        10.73 o
   3   8   1          1.09          4.79        11.31 o
   4   8   1        938.47        949.82        35.75 o
   5   8   1        466.56        455.13        26.15 o
   6   8   1       1065.86       1073.31        40.08 o
   7   8   1        313.86        315.57        22.75 o
   8   8   1         28.34         37.96        14.81 o
   9   8   1       3975.11       3940.56       102.70 o
  10   8   1       2216.33       2248.59        79.77 o
  11   8   1        767.28        816.86        50.31 o
  12   8   1        290.12        239.74        29.51 o
  13   8   1        382.91        341.11        31.05 o
  14   8   1       2299.23       2296.09        80.21 o
  15   8   1        357.57        266.55        28.63 o
  16   8   1       1415.74       1349.97        66.23 o
  17   8   1        117.62         93.97        41.80 o
  18   8   1        138.13         86.10        21.21 o
  19   8   1         42.56         33.33        21.57 o
  20   8   1        416.08        426.83        48.56 o
  21   8   1         37.91         74.55        26.91 o
 -21   9   1       1675.60       1812.26       105.17 o
 -20   9   1        525.85        540.20        59.15 o
 -19   9   1         61.33         17.18        32.63 o
 -18   9   1        776.87        664.45        62.14 o
 -17   9   1       1245.62       1147.43        78.47 o
 -16   9   1         56.95         48.36        25.31 o
 -15   9   1       1581.95       1607.61        87.29 o
 -14   9   1        862.10        829.50        65.64 o
 -13   9   1        946.96        823.95        59.81 o
 -12   9   1         40.56         20.06        20.05 o
 -11   9   1       1618.06       1577.81        70.44 o
 -10   9   1        586.00        609.88        44.24 o
  -9   9   1        251.54        255.87        27.29 o
  -8   9   1         12.46         22.25        15.50 o
  -7   9   1        194.15        145.37        15.67 o
  -6   9   1         35.23         22.58        11.50 o
  -5   9   1        640.65        569.78        28.06 o
  -4   9   1        861.10        844.91        33.76 o
  -3   9   1         78.11         85.00        13.30 o
  -2   9   1        908.70        926.71        35.37 o
  -1   9   1          3.45         -9.39        13.40 o
   0   9   1       1072.85       1087.12        34.31 o
   1   9   1        697.78        580.82        27.60 o
   2   9   1        221.32        180.27        17.11 o
   3   9   1       1840.78       1755.52        48.03 o
   4   9   1        855.01        863.57        34.33 o
   5   9   1       2908.97       2933.25        62.43 o
   6   9   1       1999.63       1957.51        54.49 o
   7   9   1       1878.45       1967.87        54.43 o
   8   9   1        388.94        369.69        33.65 o
   9   9   1         57.30         15.14        19.51 o
  10   9   1        216.31        242.08        29.25 o
  11   9   1        926.59        847.28        60.93 o
  12   9   1        483.61        449.00        41.07 o
  13   9   1        133.11         73.13        20.70 o
  14   9   1        174.86        117.62        22.60 o
  15   9   1        740.20        737.79        49.36 o
  16   9   1        378.82        372.39        40.81 o
  17   9   1         77.01         93.66        24.67 o
  18   9   1        831.22        725.33        57.65 o
  19   9   1        330.14        353.96        48.24 o
  20   9   1       1587.57       1412.42        93.29 o
 -19  10   1        662.30        608.88        61.38 o
 -18  10   1         39.25         26.04        23.72 o
 -17  10   1       3707.99       3761.10       144.06 o
 -16  10   1        173.67        149.91        38.13 o
 -15  10   1        139.08         98.65        27.47 o
 -14  10   1         88.35         48.16        29.83 o
 -13  10   1       3956.71       3893.92       136.16 o
 -12  10   1         33.79         65.60        23.87 o
 -11  10   1        125.25        116.16        26.20 o
 -10  10   1         15.31         25.79        17.95 o
  -9  10   1       1370.10       1342.46        57.62 o
  -8  10   1        670.26        689.64        38.25 o
  -7  10   1       1412.71       1506.63        54.33 o
  -6  10   1        112.84         69.77        12.93 o
  -5  10   1        159.24        129.04        15.78 o
  -4  10   1         21.89         34.03        12.08 o
  -3  10   1        944.33        951.40        38.07 o
  -2  10   1        275.44        282.72        21.66 o
  -1  10   1          2.79         32.38        14.28 o
   0  10   1       1176.11       1135.06        39.00 o
   1  10   1        197.05        244.59        20.59 o
   2  10   1        593.56        473.95        29.09 o
   3  10   1       2674.60       2711.66        63.03 o
   4  10   1        170.71        128.49        14.28 o
   5  10   1        695.43        693.27        33.22 o
   6  10   1       1063.65       1099.55        46.21 o
   7  10   1        742.38        727.30        39.33 o
   8  10   1         44.64         33.41        17.36 o
   9  10   1        581.10        557.80        41.21 o
  10  10   1         58.55         67.97        22.71 o
  11  10   1         10.17         23.85        23.51 o
  12  10   1        747.86        722.34        79.49 o
  13  10   1          1.90         -0.82        18.70 o
  14  10   1        219.40        209.81        26.38 o
  15  10   1        579.18        542.15        61.62 o
  16  10   1        682.81        672.78        70.59 o
  17  10   1       1253.04       1300.35        87.10 o
  18  10   1        711.26        687.12        65.81 o
  19  10   1       1171.44       1230.94        88.58 o
 -18  11   1       1221.62       1314.86        80.58 o
 -17  11   1          1.46          3.79        21.30 o
 -16  11   1        768.91        751.69        66.11 o
 -15  11   1         15.66        -22.37        22.37 o
 -14  11   1         11.66          1.02        24.76 o
 -13  11   1        868.58        739.45        64.22 o
 -12  11   1        646.32        628.15        52.58 o
 -11  11   1        149.48        151.75        28.62 o
 -10  11   1        150.38        172.75        25.82 o
  -9  11   1        177.64        239.87        27.93 o
  -8  11   1       1899.17       2022.58        72.74 o
  -7  11   1          0.28         -5.26        16.62 o
  -6  11   1        111.27         93.93        18.70 o
  -5  11   1         90.00         45.05        15.95 o
  -4  11   1       3493.40       3591.33        76.65 o
  -3  11   1       1196.50       1188.07        44.71 o
  -2  11   1       2734.26       2782.89        83.82 o
  -1  11   1       1151.71       1175.14        53.05 o
   0  11   1          1.90          9.93        13.95 o
   1  11   1       1645.74       1607.33        51.13 o
   2  11   1       1802.28       1784.09        53.64 o
   3  11   1        231.90        178.60        20.49 o
   4  11   1         19.98         17.29        12.58 o
   5  11   1        999.93        986.79        45.07 o
   6  11   1        339.07        369.70        29.25 o
   7  11   1        289.59        288.54        27.99 o
   8  11   1        896.92        977.05        47.26 o
   9  11   1        102.74         68.65        25.02 o
  10  11   1          3.65         26.40        22.07 o
  11  11   1         73.82         24.47        29.78 o
  12  11   1        837.51        830.06        66.93 o
  13  11   1        651.57        625.06        60.98 o
  14  11   1         22.78         21.16        20.94 o
  15  11   1        215.75        222.86        35.43 o
  16  11   1        308.42        312.25        46.73 o
  17  11   1        134.66        104.64        28.95 o
 -16  12   1        636.32        808.56        64.97 o
 -15  12   1         53.83         36.16        39.57 o
 -14  12   1       2224.26       2361.44        97.99 o
 -13  12   1        110.28         89.91        21.53 o
 -12  12   1        681.89        599.69        49.26 o
 -11  12   1         94.75         67.16        20.34 o
 -10  12   1        115.63        105.32        21.70 o
  -9  12   1         18.39         38.72        19.85 o
  -8  12   1        322.45        362.68        33.27 o
  -7  12   1       1025.02       1116.29        55.93 o
  -6  12   1         49.96         47.14        18.44 o
  -5  12   1       1665.23       1657.09        66.46 o
  -4  12   1       3156.28       3407.54        93.08 o
  -3  12   1        963.81        922.97        48.56 o
  -2  12   1        409.11        334.31        26.43 o
  -1  12   1          0.05         19.18        14.29 o
   0  12   1        488.24        433.75        31.05 o
   1  12   1       3213.48       3463.11        94.95 o
   2  12   1         32.49         25.96        16.10 o
   3  12   1         95.43         68.62        19.41 o
   4  12   1         21.33         17.37        15.97 o
   5  12   1        212.70        214.10        25.83 o
   6  12   1          4.30         19.19        15.85 o
   7  12   1        558.99        473.12        37.52 o
   8  12   1        283.91        357.22        34.45 o
   9  12   1        405.64        386.23        35.70 o
  10  12   1        493.13        474.09        42.08 o
  11  12   1        225.77        201.18        36.57 o
  12  12   1        146.64        150.44        26.43 o
  13  12   1        197.35        273.85        54.94 o
  14  12   1        164.59        126.79        24.70 o
  15  12   1        101.77         93.88        33.53 o
 -13  13   1        467.21        492.96        59.08 o
 -12  13   1        192.13         90.06        32.61 o
 -11  13   1        113.89         89.07        31.23 o
 -10  13   1         21.82         46.01        30.36 o
  -9  13   1        259.24        273.91        33.62 o
  -8  13   1       1111.53       1086.06        65.49 o
  -7  13   1        290.89        294.58        35.26 o
  -6  13   1       1169.36       1205.29        66.34 o
  -5  13   1        185.82        170.94        26.48 o
  -4  13   1          0.22         11.42        16.59 o
  -3  13   1        386.93        263.20        30.56 o
  -2  13   1        131.28         68.48        18.92 o
  -1  13   1        118.41        100.70        19.31 o
   0  13   1         13.48          0.98        17.51 o
   1  13   1         79.50         77.88        21.09 o
   2  13   1        763.50        700.56        49.51 o
   3  13   1        306.42        312.25        37.77 o
   4  13   1        724.21        668.07        53.51 o
   5  13   1         35.91         -7.10        20.93 o
   6  13   1        616.23        643.85        53.69 o
   7  13   1          7.94        -17.61        20.44 o
   8  13   1         17.15        -16.40        31.57 o
   9  13   1       1559.97       1590.89        96.84 o
  10  13   1         99.42         20.27        25.50 o
  11  13   1        170.32        121.80        33.75 o
  12  13   1        159.24        253.82        54.92 o
 -10  14   1         15.35        -23.26        33.39 o
  -9  14   1         37.76        -13.17        29.01 o
  -8  14   1        258.70        203.97        51.34 o
  -7  14   1        123.72         77.30        37.63 o
  -6  14   1        133.61        122.86        31.43 o
  -5  14   1         10.71         15.68        18.18 o
  -4  14   1       2289.72       2195.50        92.06 o
  -3  14   1        447.17        344.11        47.25 o
  -2  14   1         53.12         65.05        21.33 o
  -1  14   1          6.77          9.24        21.86 o
   0  14   1        330.75        268.81        36.07 o
   1  14   1          2.92        -16.64        23.16 o
   2  14   1        616.78        621.36        56.06 o
   3  14   1         21.67          6.30        17.37 o
   4  14   1        132.06        112.63        32.05 o
   5  14   1       1187.70       1456.44        82.49 o
   6  14   1        103.32         93.49        27.80 o
   7  14   1         61.04         59.98        25.89 o
   8  14   1        210.36        157.47        32.39 o
   9  14   1        805.33        890.50        75.82 o
  -3  15   1          0.81         41.77        19.58 o
  -2  15   1       1328.15       1442.95        83.98 o
  -1  15   1        169.94        134.58        28.61 o
   0  15   1         10.86        -19.38        21.62 o
   1  15   1        126.31         53.50        30.75 o
   2  15   1         22.71         21.02        22.68 o
 -26   0   2        329.56        330.96       104.80 o
 -25   0   2       2579.07       2647.12       127.12 o
 -24   0   2        135.43        163.26        33.32 o
 -23   0   2       3543.59       3469.36       205.99 o
 -22   0   2       2236.87       2392.90       166.66 o
 -21   0   2       7142.89       7560.54       289.52 o
 -20   0   2       1789.99       2016.80       113.20 o
 -19   0   2       4290.33       4577.47       190.22 o
 -18   0   2        610.83        744.32        66.30 o
 -17   0   2       3488.25       3305.25       129.92 o
 -16   0   2       2512.73       2652.44        95.46 o
 -15   0   2         50.98         66.02        19.34 o
 -14   0   2        102.88         70.83        22.09 o
 -13   0   2      20952.75      21001.61       261.16 o
 -12   0   2      14065.37      14127.51       160.46 o
 -11   0   2      16262.56      16197.35       162.11 o
 -10   0   2      48844.93      49196.74       391.93 o
  -9   0   2       1746.78       1426.88        38.47 o
  -8   0   2       4645.66       4300.37        54.36 o
  -7   0   2       9387.73      10177.37       141.47 o
  -6   0   2      12379.18      12994.54       110.54 o
  -5   0   2      23458.39      24373.16       208.06 o
  -4   0   2      42176.52      43126.76       325.94 o
  -3   0   2       1497.72       1664.80        47.76 o
   1   0   2       5946.70       5228.74        75.98 o
   2   0   2       1620.70       1523.02        74.15 o
   3   0   2        273.03        353.31        16.65 o
   4   0   2      20367.03      20391.32       387.39 o
   5   0   2       2551.54       2539.00        43.74 o
   6   0   2      37528.98      39675.13       293.89 o
   7   0   2       4420.28       4556.04        79.90 o
   8   0   2       3262.33       2733.43        99.21 o
   9   0   2       2805.97       2870.35       152.43 o
  10   0   2      12271.40      11673.84       171.85 o
  11   0   2        598.03        713.66        47.36 o
  12   0   2       6982.26       7087.81       179.01 o
  13   0   2        840.47        943.61       117.67 o
  14   0   2       4116.81       3919.47       192.31 o
  15   0   2       1022.58       1114.03       108.89 o
  16   0   2       2478.81       2772.33       172.78 o
  17   0   2       2744.18       2810.32       178.22 o
  18   0   2       1157.31       1224.93       121.74 o
  19   0   2         76.98         58.13        35.05 o
  20   0   2       1099.96       1088.83       124.62 o
  21   0   2          7.98         32.78        35.69 o
  22   0   2       3797.54       3840.05       179.91 o
  23   0   2       5384.28       5467.10       185.57 o
  24   0   2        870.27       1088.50        86.34 o
  25   0   2      11972.27      12245.66       386.45 o
 -26   1   2       1980.38       2003.09       134.51 o
 -25   1   2        522.15        600.76        51.33 o
 -24   1   2       1720.42       1736.27        83.78 o
 -23   1   2       1024.43        878.51        58.98 o
 -22   1   2       4686.70       4955.02       122.18 o
 -21   1   2       3268.12       3457.83       113.56 o
 -20   1   2       6804.13       6854.62       126.36 o
 -19   1   2       5906.03       5986.15       141.15 o
 -18   1   2       2186.37       2356.38        82.78 o
 -17   1   2       1712.85       1720.69        60.72 o
 -16   1   2        624.20        669.68        34.80 o
 -15   1   2       1612.35       1514.95        49.20 o
 -14   1   2       2445.92       2626.90        61.59 o
 -13   1   2       2500.97       2602.40        58.28 o
 -12   1   2       9995.54      10032.43       108.02 o
 -11   1   2      40120.43      40069.86       277.81 o
 -10   1   2      11166.65      10726.78       118.74 o
  -9   1   2      15637.35      14360.41        99.21 o
  -8   1   2          1.16          8.98         4.73 o
  -7   1   2       6665.48       6344.64        63.20 o
  -6   1   2        139.12        188.66        14.99 o
  -5   1   2        241.01        240.19         7.09 o
  -4   1   2         42.65         45.64         4.90 o
  -3   1   2      33225.53      34117.11       377.85 o
  -2   1   2       3510.99       3814.57        41.53 o
  -1   1   2      70222.45      70810.98      1367.28 o
   0   1   2       1210.31       1285.78        22.07 o
   1   1   2       3638.96       3637.14        40.48 o
   2   1   2         17.58         41.01         7.73 o
   3   1   2      60899.86      63213.48       339.22 o
   4   1   2       3490.95       3705.49        49.65 o
   5   1   2       3726.04       3817.16        45.54 o
   6   1   2         45.86         81.64        20.51 o
   7   1   2      16654.67      17079.11       173.54 o
   8   1   2        445.70        618.49        50.35 o
   9   1   2      10804.73      11217.20       211.40 o
  10   1   2       1219.77       1137.98        48.55 o
  11   1   2         74.80        107.72        17.39 o
  12   1   2        318.14        250.85        23.29 o
  13   1   2       6546.38       6674.44       127.83 o
  14   1   2      14380.27      14236.68       193.12 o
  15   1   2       1093.50       1368.20        65.05 o
  16   1   2      12925.17      13114.40       220.77 o
  17   1   2       1386.71       1461.06        78.79 o
  18   1   2       5479.94       5628.25       156.14 o
  19   1   2       2155.31       2147.15        88.60 o
  20   1   2       1381.19       1509.58        83.94 o
  21   1   2       3568.00       3639.92       122.14 o
  22   1   2       1043.29       1009.81        67.10 o
  23   1   2       3626.43       3615.12       149.73 o
  24   1   2      12021.81      12462.23       243.30 o
  25   1   2        363.00        532.39        56.42 o
 -26   2   2       1297.57       1348.47       130.89 o
 -25   2   2       2504.39       2457.90       126.85 o
 -24   2   2       1124.21       1247.74        66.92 o
 -23   2   2       5648.90       5740.30       161.13 o
 -22   2   2       1527.46       1699.99        80.51 o
 -21   2   2       7710.60       7793.41       141.88 o
 -20   2   2       3600.46       3785.02        96.11 o
 -19   2   2       6627.51       6574.91       114.14 o
 -18   2   2       5783.26       5731.30       102.74 o
 -17   2   2       1429.19       1406.31        50.30 o
 -16   2   2       1764.73       1770.38        53.49 o
 -15   2   2       1991.91       1943.01        58.96 o
 -14   2   2        306.33        277.51        24.78 o
 -13   2   2       1700.72       1830.78        45.83 o
 -12   2   2       5963.70       5842.56        60.26 o
 -11   2   2       6042.24       5713.33        62.55 o
 -10   2   2      11441.89      10817.36        78.72 o
  -9   2   2        221.10        176.38         9.29 o
  -8   2   2       8528.01       7965.29        86.73 o
  -7   2   2        935.27       1044.68        26.16 o
  -6   2   2       6235.91       6341.35        81.08 o
  -5   2   2       9400.58      10035.69        93.41 o
  -4   2   2       7448.61       7777.78        71.22 o
  -3   2   2       8871.74       9448.68        79.41 o
  -2   2   2      33120.66      34186.92       351.22 o
  -1   2   2       9958.79      10845.03        97.79 o
   0   2   2      25597.04      25299.69       101.68 o
   1   2   2        796.13        788.00        15.82 o
   2   2   2      43605.95      43987.71       479.29 o
   3   2   2       8331.21       8928.48       127.69 o
   4   2   2      72171.83      72713.24       435.23 o
   5   2   2       3572.13       3590.66        47.35 o
   6   2   2      35800.09      35297.20       329.37 o
   7   2   2        948.11       1149.59        31.77 o
   8   2   2      24870.05      24979.59       248.86 o
   9   2   2          6.67         23.61        15.01 o
  10   2   2      10539.63      10281.42       121.02 o
  11   2   2        567.85        633.91        31.35 o
  12   2   2       8111.90       7742.06       112.36 o
  13   2   2       9088.05       9328.79       162.43 o
  14   2   2       4938.16       5030.83        90.88 o
  15   2   2       5866.15       5959.49       102.04 o
  16   2   2       3577.62       3689.92        89.95 o
  17   2   2       7782.04       7629.63       132.81 o
  18   2   2       2547.24       2563.89        80.34 o
  19   2   2        484.32        564.42        42.86 o
  20   2   2        402.87        420.14        50.55 o
  21   2   2        280.80        332.79        39.51 o
  22   2   2        749.66        754.34        59.01 o
  23   2   2       2161.45       2014.71        98.08 o
  24   2   2         67.04        132.39        29.64 o
 -26   3   2       2496.42       2378.90       176.55 o
 -25   3   2        744.63        857.05        63.33 o
 -24   3   2       3544.39       3753.03       125.49 o
 -23   3   2        581.73        593.22        51.41 o
 -22   3   2       1476.13       1454.92        75.08 o
 -21   3   2       2459.06       2453.39        85.98 o
 -20   3   2       3148.76       3221.53        88.14 o
 -19   3   2       5895.59       5886.43       120.93 o
 -18   3   2       6371.82       6730.41       102.84 o
 -17   3   2       3562.49       3580.92        66.83 o
 -16   3   2       9483.73       9747.13       167.96 o
 -15   3   2       6977.87       7241.48       113.98 o
 -14   3   2       4510.73       4857.68        59.71 o
 -13   3   2        571.08        631.25        19.85 o
 -12   3   2       3989.49       4104.18        45.63 o
 -11   3   2       9679.78       8973.78        73.35 o
 -10   3   2      14352.03      14223.11       110.88 o
  -9   3   2      14013.10      13383.23       135.35 o
  -8   3   2       4805.51       4834.23        64.52 o
  -7   3   2       4736.91       4144.12        61.90 o
  -6   3   2       5407.31       5313.85        53.03 o
  -5   3   2       6025.69       6383.36        67.97 o
  -4   3   2       2198.91       2243.64        35.43 o
  -3   3   2       4271.85       4302.53        43.68 o
  -2   3   2       4631.40       4605.76        39.47 o
  -1   3   2      31306.43      31898.10       200.88 o
   0   3   2        186.38        176.23         8.41 o
   1   3   2      27393.85      27413.72       318.04 o
   2   3   2       9246.72       9786.00        88.81 o
   3   3   2      39372.98      40434.73       517.96 o
   4   3   2       2667.10       2883.35        43.31 o
   5   3   2       3631.76       3584.63        56.29 o
   6   3   2       1104.05       1119.17        43.99 o
   7   3   2       4877.04       4996.06        59.03 o
   8   3   2        317.63        231.51        14.04 o
   9   3   2       4318.62       4259.20        64.59 o
  10   3   2       6897.27       7199.69        89.39 o
  11   3   2       9459.48       9258.30       101.62 o
  12   3   2       2310.04       2500.69        55.36 o
  13   3   2      14009.58      13577.42       138.43 o
  14   3   2        124.51        190.48        20.53 o
  15   3   2        841.76        964.74        40.97 o
  16   3   2       6308.18       6224.22       122.19 o
  17   3   2       1893.69       2002.57        58.05 o
  18   3   2       1720.20       1771.41        61.01 o
  19   3   2        776.61        817.58        48.45 o
  20   3   2       7224.38       7331.02       166.20 o
  21   3   2       6163.10       5969.55       176.22 o
  22   3   2       4817.62       4652.76       153.99 o
  23   3   2       3238.36       3319.15       153.03 o
  24   3   2        814.42        887.71        84.54 o
 -25   4   2       3738.09       3743.85       186.56 o
 -24   4   2        281.60        298.55        39.63 o
 -23   4   2       5042.57       5172.14       178.04 o
 -22   4   2         54.08         18.12        20.64 o
 -21   4   2       1706.22       1665.34        73.07 o
 -20   4   2        708.43        706.26        45.88 o
 -19   4   2         83.56        130.07        22.48 o
 -18   4   2       5054.51       4981.54       111.28 o
 -17   4   2       7836.96       8120.51       171.94 o
 -16   4   2       2893.61       3054.29        83.96 o
 -15   4   2       4632.68       4865.41        79.10 o
 -14   4   2       9734.71      10589.44       143.76 o
 -13   4   2       5140.01       5164.89        68.84 o
 -12   4   2       5599.47       5497.36        76.04 o
 -11   4   2        306.37        353.67        24.10 o
 -10   4   2       1926.06       1751.59        49.52 o
  -9   4   2       4016.20       4341.65        81.61 o
  -8   4   2      15439.86      15848.25       151.14 o
  -7   4   2       3797.47       3846.27        54.85 o
  -6   4   2      35214.17      35506.28       233.57 o
  -5   4   2       5748.88       6831.74        76.09 o
  -4   4   2      14827.21      14741.80       115.53 o
  -3   4   2        222.99        156.42         9.19 o
  -2   4   2      12027.34      11980.93        99.36 o
  -1   4   2         75.25         72.98         7.22 o
   0   4   2      27848.24      27649.72       228.89 o
   1   4   2          7.79         22.65         7.85 o
   2   4   2      19897.94      18942.12       145.67 o
   3   4   2        601.86        682.64        29.80 o
   4   4   2      16601.26      15549.65       148.57 o
   5   4   2       2239.64       2374.91        55.49 o
   6   4   2       4127.44       3720.09        70.96 o
   7   4   2       1453.23       1614.08        48.36 o
   8   4   2       1058.24        964.22        30.81 o
   9   4   2        727.80        685.32        24.42 o
  10   4   2       7045.59       6955.17        78.95 o
  11   4   2       4990.47       4998.02        69.65 o
  12   4   2      16973.86      16919.04       160.77 o
  13   4   2       1286.71       1394.73        44.17 o
  14   4   2       1694.10       1741.86        56.41 o
  15   4   2        376.54        346.76        25.83 o
  16   4   2       1263.52       1274.81        49.08 o
  17   4   2        407.76        383.03        29.64 o
  18   4   2       3117.61       3247.81        89.90 o
  19   4   2       6104.17       6252.30       136.82 o
  20   4   2        918.64       1030.98        57.34 o
  21   4   2       6161.98       6520.04       144.97 o
  22   4   2       2780.28       2856.45       123.64 o
  23   4   2        984.37        925.26        74.59 o
  24   4   2        715.49        793.93        79.94 o
 -25   5   2       1913.54       1956.47        87.88 o
 -24   5   2       5777.15       5957.02       137.50 o
 -23   5   2        865.10        795.61        67.02 o
 -22   5   2       2998.01       2894.70       110.52 o
 -21   5   2        718.15        833.90        62.00 o
 -20   5   2        301.29        327.74        37.71 o
 -19   5   2       1448.98       1311.13        60.72 o
 -18   5   2       2905.36       3025.64        89.36 o
 -17   5   2       2796.80       2829.36        83.20 o
 -16   5   2      15672.26      15872.53       188.89 o
 -15   5   2      11626.49      11727.73       157.77 o
 -14   5   2       4241.85       4307.16        92.99 o
 -13   5   2       6174.55       6296.00        99.85 o
 -12   5   2        245.73        239.50        22.32 o
 -11   5   2        283.97        263.69        22.73 o
 -10   5   2        529.83        622.10        32.47 o
  -9   5   2       4678.79       4916.82        84.24 o
  -8   5   2       7374.77       7493.48        91.77 o
  -7   5   2      11566.23      11115.93       184.93 o
  -6   5   2       1736.53       1548.19        37.71 o
  -5   5   2      14089.95      13398.07       106.30 o
  -4   5   2        195.42        282.76        14.22 o
  -3   5   2       1365.88       1044.81        25.31 o
  -2   5   2          6.03         27.30         6.44 o
  -1   5   2       3783.32       4033.37        47.41 o
   0   5   2        589.44        681.90        22.93 o
   1   5   2       7296.03       6748.54        70.35 o
   2   5   2        255.16        259.06        17.09 o
   3   5   2      29511.60      29494.64       202.78 o
   4   5   2        640.97        716.57        29.27 o
   5   5   2      16393.11      15381.44       130.85 o
   6   5   2        428.51        540.32        25.77 o
   7   5   2      12420.60      12050.18       149.96 o
   8   5   2        730.56        681.19        36.90 o
   9   5   2       6015.48       6088.86        81.76 o
  10   5   2       7054.24       6561.80        78.67 o
  11   5   2       3823.83       3813.38        61.68 o
  12   5   2       4696.01       4856.48        82.09 o
  13   5   2       9094.78       9101.46       115.66 o
  14   5   2       1508.70       1427.05        47.97 o
  15   5   2        768.96        806.54        39.18 o
  16   5   2        780.31        732.96        39.03 o
  17   5   2       2776.93       2767.68        76.02 o
  18   5   2       2267.92       2273.59        83.14 o
  19   5   2       2858.19       2717.25        96.49 o
  20   5   2       9132.72       9248.00       161.43 o
  21   5   2       1552.17       1646.53        87.01 o
  22   5   2       4918.48       4838.52       189.76 o
  23   5   2          4.67         -2.65        22.17 o
 -24   6   2        130.05        130.82        27.86 o
 -23   6   2       1317.99       1260.30        68.84 o
 -22   6   2        776.63        694.57        58.57 o
 -21   6   2       1556.35       1519.88        81.35 o
 -20   6   2        680.17        528.59        52.77 o
 -19   6   2       2429.59       2442.58        85.50 o
 -18   6   2          5.57        -11.67        17.71 o
 -17   6   2       8002.67       7785.16       140.55 o
 -16   6   2       2502.40       2436.75        77.45 o
 -15   6   2       7585.78       7454.26       130.38 o
 -14   6   2       3440.49       3538.49        87.88 o
 -13   6   2         12.89         15.83        17.17 o
 -12   6   2       3665.51       3608.46       104.27 o
 -11   6   2       1245.78       1061.31        45.34 o
 -10   6   2       5546.38       5353.38        98.04 o
  -9   6   2       1254.42       1360.72        48.40 o
  -8   6   2       6080.83       6345.16       101.36 o
  -7   6   2      14411.81      13539.45       205.49 o
  -6   6   2      35569.11      34869.46       295.34 o
  -5   6   2        612.86        617.86        25.92 o
  -4   6   2      23989.71      24063.17       195.11 o
  -3   6   2        294.16        296.15        17.59 o
  -2   6   2       7312.85       7605.78       159.63 o
  -1   6   2       1048.57        810.60        29.18 o
   0   6   2      10157.90       9868.03       129.64 o
   1   6   2          9.20          8.98         9.33 o
   2   6   2      25120.10      25216.79       179.00 o
   3   6   2       1572.92       1479.61        39.25 o
   4   6   2      35557.38      34700.59       214.61 o
   5   6   2        124.50        170.53        15.66 o
   6   6   2       8366.14       8120.67        95.25 o
   7   6   2        856.95        728.71        31.69 o
   8   6   2      10594.32      10711.65       150.75 o
   9   6   2       1820.03       1838.58        40.30 o
  10   6   2       2571.91       2499.92        53.78 o
  11   6   2       6044.92       6100.12        83.06 o
  12   6   2       3427.66       3454.91        89.01 o
  13   6   2        772.26        765.17        44.89 o
  14   6   2       1903.23       2028.74        62.54 o
  15   6   2         40.01         25.87        18.47 o
  16   6   2       1661.99       1652.04        63.52 o
  17   6   2       1716.04       1693.67        81.94 o
  18   6   2       3739.77       3774.96       121.36 o
  19   6   2       8422.43       8478.56       185.25 o
  20   6   2        291.40        213.33        34.81 o
  21   6   2       6220.66       5978.73       166.79 o
  22   6   2        434.26        438.34        47.43 o
 -23   7   2        306.21        273.33        37.58 o
 -22   7   2       1798.99       1781.88        91.95 o
 -21   7   2        612.93        510.64        49.75 o
 -20   7   2        808.84        831.64        61.47 o
 -19   7   2        568.61        509.66        47.57 o
 -18   7   2       3145.14       3334.46        99.24 o
 -17   7   2       2197.51       1965.82        74.76 o
 -16   7   2       6795.65       6567.64       132.56 o
 -15   7   2       7656.01       7399.66       136.86 o
 -14   7   2       4016.05       3948.10        97.91 o
 -13   7   2       7706.63       7465.93       145.43 o
 -12   7   2        117.80         97.50        18.29 o
 -11   7   2       3536.26       3276.19        82.88 o
 -10   7   2        836.97        819.33        49.39 o
  -9   7   2          7.07          4.95        17.50 o
  -8   7   2       9479.61       9523.09       139.57 o
  -7   7   2       9506.60       9073.11        96.87 o
  -6   7   2       3198.45       3184.47        60.04 o
  -5   7   2      20328.29      20224.61       146.19 o
  -4   7   2        629.81        637.04        24.19 o
  -3   7   2      21417.05      21556.62       152.63 o
  -2   7   2        544.02        384.82        20.74 o
  -1   7   2       6886.28       6741.96        81.69 o
   0   7   2        748.68        646.44        24.23 o
   1   7   2        557.11        670.53        25.94 o
   2   7   2         52.25         73.43        12.59 o
   3   7   2      15167.22      15373.11       139.13 o
   4   7   2        767.82        706.23        31.53 o
   5   7   2       5193.78       5411.54        83.97 o
   6   7   2        137.91        151.58        16.65 o
   7   7   2       9453.55       9839.75       119.44 o
   8   7   2       2555.78       2538.71        60.51 o
   9   7   2       5997.02       5784.47        99.72 o
  10   7   2       3703.30       3508.17        76.89 o
  11   7   2         45.44         50.48        19.12 o
  12   7   2       2035.91       2010.22        65.42 o
  13   7   2       3596.34       3487.82        94.17 o
  14   7   2        862.13        841.35        46.07 o
  15   7   2       2573.16       2564.19        80.11 o
  16   7   2       1287.17       1292.11        63.69 o
  17   7   2       4932.16       5046.94       126.70 o
  18   7   2       4117.09       4016.65       116.90 o
  19   7   2       3507.90       3469.32       111.09 o
  20   7   2       8130.76       8576.12       219.13 o
  21   7   2        195.21        158.99        34.55 o
  22   7   2       1224.16       1142.62        69.75 o
 -22   8   2        980.54        961.76        69.20 o
 -21   8   2       3702.97       3666.58       132.92 o
 -20   8   2       2008.82       1848.22        93.60 o
 -19   8   2        970.86        911.92        63.79 o
 -18   8   2        566.81        496.98        41.42 o
 -17   8   2       6035.38       6447.69       140.73 o
 -16   8   2       5724.22       5449.92       142.43 o
 -15   8   2       1345.61       1226.96        67.72 o
 -14   8   2       8271.72       8146.46       218.63 o
 -13   8   2        148.93        172.24        26.74 o
 -12   8   2       5109.71       5127.17       133.73 o
 -11   8   2        520.99        549.87        45.30 o
 -10   8   2        582.61        567.04        43.90 o
  -9   8   2       2837.29       2746.36        76.01 o
  -8   8   2        222.23        187.40        15.10 o
  -7   8   2       1751.28       1909.21        49.21 o
  -6   8   2       7246.01       7058.54        88.04 o
  -5   8   2       1123.53       1072.53        35.29 o
  -4   8   2       5477.12       5735.63        79.60 o
  -3   8   2        236.08        270.50        20.86 o
  -2   8   2      20433.83      19665.00       176.01 o
  -1   8   2        171.65        145.97        16.62 o
   0   8   2      11559.84      11080.44       105.08 o
   1   8   2        775.90        781.65        30.21 o
   2   8   2         31.05         45.04        11.55 o
   3   8   2        583.10        528.73        25.68 o
   4   8   2      11203.22      11504.29       122.54 o
   5   8   2          0.37          5.69        12.28 o
   6   8   2      20514.40      21038.04       166.89 o
   7   8   2       5979.08       5825.63        87.88 o
   8   8   2       8158.87       8049.63       121.25 o
   9   8   2        866.80        818.03        48.72 o
  10   8   2       4249.18       4142.26       110.39 o
  11   8   2          5.45          5.35        18.71 o
  12   8   2       4220.85       3979.22       102.19 o
  13   8   2        497.40        455.98        36.99 o
  14   8   2       2714.62       2695.42        88.38 o
  15   8   2        727.37        697.07        44.20 o
  16   8   2       2997.75       2975.13        91.78 o
  17   8   2        543.25        389.21        43.88 o
  18   8   2       3975.31       3996.83       119.92 o
  19   8   2       2612.25       2803.57       102.99 o
  20   8   2        279.80        206.29        33.45 o
  21   8   2       1251.09       1269.82        82.10 o
 -21   9   2         93.25         81.15        31.16 o
 -20   9   2       5545.55       5618.31       178.94 o
 -19   9   2       1215.81       1084.85        78.91 o
 -18   9   2       3433.89       3322.93       131.98 o
 -17   9   2       2423.70       2426.52       110.93 o
 -16   9   2        418.60        419.62        47.27 o
 -15   9   2       1253.16       1048.46        73.86 o
 -14   9   2        521.44        448.90        53.44 o
 -13   9   2       6501.60       6534.90       160.87 o
 -12   9   2       1885.36       1854.99        76.11 o
 -11   9   2       9879.07      10408.23       174.44 o
 -10   9   2       3682.52       3732.06       102.88 o
  -9   9   2       4403.99       4411.87       115.04 o
  -8   9   2        754.28        735.66        39.28 o
  -7   9   2        568.21        597.56        27.54 o
  -6   9   2       1487.32       1621.11        45.56 o
  -5   9   2       7189.42       7058.41        94.49 o
  -4   9   2        178.64        141.39        15.49 o
  -3   9   2      17828.03      17980.43       154.17 o
  -2   9   2          5.35         21.57        12.96 o
  -1   9   2       3981.54       3972.89        67.51 o
   0   9   2        567.57        488.89        24.07 o
   1   9   2       1653.78       1624.63        45.40 o
   2   9   2       1621.89       1541.44        44.57 o
   3   9   2       1462.52       1441.14        43.36 o
   4   9   2       2644.80       2621.23        58.67 o
   5   9   2       4429.45       4703.85        84.38 o
   6   9   2         22.08         10.53        14.98 o
   7   9   2       7285.36       7350.26       110.69 o
   8   9   2        654.53        681.88        49.99 o
   9   9   2       3744.30       3626.43       114.45 o
  10   9   2       3299.68       3325.53        93.83 o
  11   9   2        948.83        869.23        56.02 o
  12   9   2        725.35        696.12        51.33 o
  13   9   2        666.39        653.05        44.82 o
  14   9   2       2963.78       2739.39        92.33 o
  15   9   2       6574.58       6818.91       149.21 o
  16   9   2       3202.19       3188.00       104.28 o
  17   9   2       6390.58       6650.36       167.88 o
  18   9   2       4481.71       4774.91       162.23 o
  19   9   2       1734.14       1805.98       103.91 o
 -20  10   2       1937.90       1983.73       111.01 o
 -19  10   2       6594.45       7042.89       202.10 o
 -18  10   2       1065.80       1015.17        77.05 o
 -17  10   2       3261.83       3336.66       134.18 o
 -16  10   2        348.65        347.21        39.36 o
 -15  10   2       1248.21       1218.20        81.38 o
 -14  10   2        474.20        431.54        48.82 o
 -13  10   2       1149.21       1078.25        71.62 o
 -12  10   2       4387.10       4334.80       139.90 o
 -11  10   2       9805.87       9927.92       206.46 o
 -10  10   2      10210.03      10435.27       189.51 o
  -9  10   2       2278.32       2401.45        69.40 o
  -8  10   2       4454.87       4375.87        91.70 o
  -7  10   2        216.27        161.91        18.91 o
  -6  10   2       1431.02       1408.87        45.30 o
  -5  10   2          0.94         -5.86        13.32 o
  -4  10   2       3526.76       3701.92        89.47 o
  -3  10   2         50.56         45.76        12.69 o
  -2  10   2      15729.32      16536.96       208.59 o
  -1  10   2          0.39          0.66        11.93 o
   0  10   2       6579.26       6525.61       100.74 o
   1  10   2        849.86        797.70        33.99 o
   2  10   2       1898.20       1863.98        51.76 o
   3  10   2         36.63         19.40        11.84 o
   4  10   2       5130.49       5226.32        87.52 o
   5  10   2       1252.98       1264.26        44.44 o
   6  10   2      10131.44      10187.76       157.31 o
   7  10   2        517.79        501.57        36.36 o
   8  10   2       7361.02       7718.85       145.19 o
   9  10   2       1615.69       1725.26        76.11 o
  10  10   2       3543.84       3698.84       135.30 o
  11  10   2          0.88        -17.98        20.27 o
  12  10   2       2853.80       2820.35       103.92 o
  13  10   2        193.91        205.67        32.21 o
  14  10   2       3173.75       3123.27       102.53 o
  15  10   2       1357.89       1377.38        77.85 o
  16  10   2       1763.13       1768.15        99.61 o
  17  10   2       1725.85       1647.84        98.64 o
  18  10   2       1438.17       1389.69       100.81 o
 -18  11   2       1738.20       1634.15        89.21 o
 -17  11   2       2011.06       2082.71        98.71 o
 -16  11   2         29.14         19.96        20.37 o
 -15  11   2       1081.29       1293.65        86.65 o
 -14  11   2        650.80        727.45        63.93 o
 -13  11   2        150.08        187.54        29.43 o
 -12  11   2       4250.68       4512.18       136.57 o
 -11  11   2       4861.10       4916.95       127.73 o
 -10  11   2       2251.42       2297.23        86.87 o
  -9  11   2       8355.19       8638.37       151.27 o
  -8  11   2         74.78         50.58        17.09 o
  -7  11   2       2144.71       2088.11        72.53 o
  -6  11   2        296.10        288.01        28.05 o
  -5  11   2       1540.52       1531.56        60.71 o
  -4  11   2       1817.76       1918.91        61.00 o
  -3  11   2      10560.73      10770.18       142.44 o
  -2  11   2       1212.18       1222.78        41.64 o
  -1  11   2       7169.28       7573.65       114.84 o
   0  11   2       1375.91       1414.06        52.85 o
   1  11   2       3863.12       3821.07        77.80 o
   2  11   2         14.02         16.66        12.47 o
   3  11   2       1832.36       1921.05        56.44 o
   4  11   2        128.38        115.55        16.43 o
   5  11   2       3493.70       3579.44        84.98 o
   6  11   2        659.01        632.77        37.85 o
   7  11   2       5913.54       6177.26       115.72 o
   8  11   2       1273.22       1300.30        58.11 o
   9  11   2       3267.62       3216.74       100.79 o
  10  11   2        526.12        502.93        41.68 o
  11  11   2       2918.85       2860.20       143.32 o
  12  11   2       1457.58       1518.82        89.29 o
  13  11   2       2338.72       2586.75       118.72 o
  14  11   2       1330.28       1377.80        88.36 o
  15  11   2       1328.45       1403.42        91.01 o
  16  11   2       5852.23       6333.67       194.09 o
 -16  12   2       2869.46       3107.39       113.67 o
 -15  12   2          3.57         60.83        23.83 o
 -14  12   2        412.59        354.42        39.93 o
 -13  12   2       1583.35       1784.30        83.57 o
 -12  12   2        944.25       1019.87        69.76 o
 -11  12   2        561.38        529.36        46.14 o
 -10  12   2       8769.06       9210.90       179.57 o
  -9  12   2        328.07        339.14        33.78 o
  -8  12   2       2670.94       2633.29        86.99 o
  -7  12   2         17.47         -4.64        16.99 o
  -6  12   2       1923.41       2023.08       101.73 o
  -5  12   2        118.76        130.94        21.95 o
  -4  12   2        634.91        603.70        36.14 o
  -3  12   2       2428.67       2502.02        72.07 o
  -2  12   2       7023.37       7225.03       118.20 o
  -1  12   2        572.11        574.77        36.49 o
   0  12   2      10951.91      11283.49       171.12 o
   1  12   2        228.40        168.56        23.67 o
   2  12   2       5335.37       5667.03       115.52 o
   3  12   2        368.42        428.61        35.02 o
   4  12   2       4415.23       4384.15       115.23 o
   5  12   2          8.00          6.65        19.18 o
   6  12   2       1574.09       1592.20        72.54 o
   7  12   2        132.65        125.81        24.01 o
   8  12   2       1922.74       2043.50        90.37 o
   9  12   2        205.73        220.01        34.03 o
  10  12   2       1756.28       1837.54       109.17 o
  11  12   2       1219.61       1288.45        76.64 o
  12  12   2       7454.50       7936.62       219.25 o
  13  12   2        501.02        526.99        60.37 o
  14  12   2       1831.88       1793.54        94.85 o
 -14  13   2        739.25        766.53        70.52 o
 -13  13   2        332.33        240.65        36.66 o
 -12  13   2       3239.19       3760.55       123.44 o
 -11  13   2       2454.04       2365.26        96.68 o
 -10  13   2        162.76        140.97        27.61 o
  -9  13   2       9174.04       9651.58       176.40 o
  -8  13   2        157.41        114.92        24.45 o
  -7  13   2       1815.26       1882.15        76.49 o
  -6  13   2        338.43        357.96        34.54 o
  -5  13   2       1335.30       1353.23        61.06 o
  -4  13   2        889.94        842.11        48.37 o
  -3  13   2       2137.48       2158.48        85.26 o
  -2  13   2        694.13        676.52        48.10 o
  -1  13   2       2160.65       2125.53        83.78 o
   0  13   2        853.51        848.36        49.33 o
   1  13   2       4856.16       5200.68       180.04 o
   2  13   2        264.58        335.63        41.33 o
   3  13   2       5633.86       5991.09       153.44 o
   4  13   2       1769.16       1847.07        87.44 o
   5  13   2        826.75        779.84        58.18 o
   6  13   2          7.11         26.87        21.49 o
   7  13   2         48.85         21.87        18.79 o
   8  13   2        292.84        320.63        44.76 o
   9  13   2       1918.03       1930.40       107.45 o
  10  13   2       1841.54       1736.91       103.35 o
  11  13   2       3470.29       3655.32       152.80 o
  12  13   2        951.73        993.95        82.06 o
 -10  14   2       2804.49       3051.55       139.02 o
  -9  14   2         21.19         27.53        36.01 o
  -8  14   2       5038.71       5511.37       215.59 o
  -7  14   2        317.81        305.59        34.17 o
  -6  14   2       6782.16       7546.28       187.65 o
  -5  14   2         52.49         23.64        20.01 o
  -4  14   2       2040.54       2094.13       116.23 o
  -3  14   2       1358.34       1384.83        71.73 o
  -2  14   2       1919.56       1956.20        93.83 o
  -1  14   2        239.41        280.24        35.74 o
   0  14   2       4166.28       4277.70       138.72 o
   1  14   2        471.52        442.63        46.35 o
   2  14   2       4231.17       4289.71       140.28 o
   3  14   2        547.72        580.77        56.00 o
   4  14   2       5161.60       5526.45       156.90 o
   5  14   2        144.07        189.19        36.42 o
   6  14   2       1043.80       1059.27        71.87 o
   7  14   2         79.65         73.98        34.29 o
   8  14   2        983.62       1034.13        79.56 o
  -3  15   2        900.80        898.73        67.15 o
  -2  15   2          3.43        -22.19        22.19 o
  -1  15   2        171.37        111.89        32.74 o
   0  15   2       1183.44       1189.69        77.18 o
   1  15   2       1567.91       1518.13        87.84 o
   2  15   2          1.73        -31.40        31.40 o
 -27   1   3        442.19        370.02        48.86 o
 -26   1   3        513.71        567.22        86.00 o
 -25   1   3         16.55         52.06        20.85 o
 -24   1   3         57.30         80.17        21.79 o
 -23   1   3        156.29         42.66        21.06 o
 -22   1   3       1066.42       1117.64        58.06 o
 -21   1   3        370.39        394.53        33.17 o
 -20   1   3         26.52         72.51        18.21 o
 -19   1   3        707.95        672.22        37.78 o
 -18   1   3        176.71        139.84        19.55 o
 -17   1   3        128.83        135.94        17.78 o
 -16   1   3        489.91        449.14        28.45 o
 -15   1   3         82.08         94.71        15.83 o
 -14   1   3       3994.91       4014.74        73.34 o
 -13   1   3        310.64        245.91        19.32 o
 -12   1   3        359.88        387.30        18.99 o
 -11   1   3        242.25        282.20        16.54 o
 -10   1   3       3618.80       3769.07        52.10 o
  -9   1   3        202.70        162.34        10.38 o
  -8   1   3        103.09         57.51         5.93 o
  -7   1   3      14991.38      16282.42       199.69 o
  -6   1   3          3.74         15.37         3.25 o
  -5   1   3        776.28        969.19        13.21 o
  -4   1   3        369.34        460.13         9.23 o
  -3   1   3       1683.15       1614.21        25.55 o
  -2   1   3       2859.19       3038.51        29.76 o
  -1   1   3        534.49        538.73        15.62 o
   0   1   3       9352.26       9906.53        81.21 o
   1   1   3       9677.36      10133.58       118.34 o
   2   1   3      41995.09      44591.52       417.50 o
   3   1   3      12994.23      13800.01       156.62 o
   4   1   3      13774.39      14834.22       101.81 o
   5   1   3      11512.37      12511.66        87.51 o
   6   1   3        366.32        439.48        20.81 o
   7   1   3        107.34         99.67        12.47 o
   8   1   3        971.25        979.02        43.73 o
   9   1   3       3143.73       3149.92        80.01 o
  10   1   3          5.93         25.06        14.57 o
  11   1   3       1058.61       1134.70        51.31 o
  12   1   3         68.97         64.75        16.95 o
  13   1   3        186.87        177.65        28.17 o
  14   1   3       1669.80       1618.79        90.26 o
  15   1   3         93.70        100.90        26.56 o
  16   1   3         35.02         19.26        31.50 o
  17   1   3         78.14        107.30        52.20 o
  18   1   3         54.73         69.99        22.94 o
  19   1   3        104.37        119.45        32.45 o
  20   1   3        146.02        177.02        27.14 o
  21   1   3        289.00        241.88        33.59 o
  22   1   3        677.34        669.43        56.09 o
  23   1   3         24.22         54.91        22.85 o
  24   1   3          0.16         50.65        27.14 o
 -26   2   3        319.01        317.40        67.01 o
 -25   2   3          5.27         26.90        26.59 o
 -24   2   3        302.10        292.97        34.66 o
 -23   2   3       2730.74       2876.11        89.39 o
 -22   2   3       2502.29       2561.77        94.60 o
 -21   2   3        900.03        965.81        50.17 o
 -20   2   3         63.98         56.64        14.64 o
 -19   2   3         10.99         23.21        13.95 o
 -18   2   3       3172.30       3164.35        74.92 o
 -17   2   3        783.71        695.28        34.87 o
 -16   2   3         86.09         69.20        14.52 o
 -15   2   3       4187.56       4370.19        76.42 o
 -14   2   3        403.08        388.97        20.40 o
 -13   2   3         52.03         46.89         9.79 o
 -12   2   3        547.39        617.12        19.77 o
 -11   2   3      10111.80      10598.02        76.33 o
 -10   2   3         79.47         60.46         6.14 o
  -9   2   3       3365.97       3413.06        29.45 o
  -8   2   3       3015.13       3104.98        33.55 o
  -7   2   3      11773.31      12334.00       138.92 o
  -6   2   3       3989.66       4452.09        38.90 o
  -5   2   3      11011.44      11666.79        99.97 o
  -4   2   3        254.98        348.37        10.28 o
  -3   2   3          0.41         11.27         3.26 o
  -2   2   3      17255.10      19049.95       150.13 o
  -1   2   3      15665.81      15628.81       157.90 o
   0   2   3        140.53        168.88         7.48 o
   1   2   3        458.37        393.59        11.43 o
   2   2   3        109.05        176.91         8.85 o
   3   2   3       4261.58       4643.19        53.58 o
   4   2   3       3327.04       3457.21        59.53 o
   5   2   3      14347.58      14893.71       126.20 o
   6   2   3        454.98        520.94        23.49 o
   7   2   3          0.66         50.28        19.66 o
   8   2   3       1967.44       2099.59        50.36 o
   9   2   3      15974.92      16150.81       161.50 o
  10   2   3       2634.98       2652.67        58.97 o
  11   2   3        691.20        686.22        32.69 o
  12   2   3        241.15        217.17        22.56 o
  13   2   3       6956.10       6667.44       102.62 o
  14   2   3       2108.47       2241.19        62.23 o
  15   2   3       1049.74        965.49        54.64 o
  16   2   3         16.76         34.05        17.38 o
  17   2   3        896.01        931.91        52.73 o
  18   2   3        812.91        922.02        53.50 o
  19   2   3        608.72        651.57        46.93 o
  20   2   3        195.10        166.63        22.88 o
  21   2   3        412.34        514.67        50.44 o
  22   2   3       2647.90       2593.69       115.35 o
  23   2   3         22.90         39.35        20.34 o
  24   2   3         24.53         15.85        21.81 o
 -26   3   3       1587.60       1598.41       144.56 o
 -25   3   3        718.43        702.47        55.68 o
 -24   3   3        391.13        432.63        45.38 o
 -23   3   3        530.73        456.80        43.35 o
 -22   3   3       2258.42       2158.11        81.58 o
 -21   3   3       1295.44       1235.78        60.59 o
 -20   3   3        206.79        147.73        20.67 o
 -19   3   3         71.79         63.00        16.60 o
 -18   3   3       1015.43       1044.33        36.52 o
 -17   3   3        223.63        194.13        17.24 o
 -16   3   3        986.72       1078.09        36.51 o
 -15   3   3       1000.10        958.82        28.35 o
 -14   3   3         84.19         74.59         9.00 o
 -13   3   3       2068.52       2078.35        34.26 o
 -12   3   3       2175.04       2001.30        31.80 o
 -11   3   3         31.99         47.74         8.63 o
 -10   3   3       4096.08       4120.73        50.50 o
  -9   3   3       4403.80       4637.76        98.63 o
  -8   3   3       1749.72       1803.61        41.19 o
  -7   3   3        179.07        215.40        13.20 o
  -6   3   3      17422.32      18747.37       176.24 o
  -5   3   3      10568.87      11701.56       143.52 o
  -4   3   3       2050.34       2113.86        35.57 o
  -3   3   3       2671.20       2593.74        48.24 o
  -2   3   3      13023.58      13549.63       163.93 o
  -1   3   3       2277.39       2620.41        27.65 o
   0   3   3      15559.89      16110.76       101.60 o
   1   3   3        351.58        301.59        12.59 o
   2   3   3        130.72        175.61        13.01 o
   3   3   3       1372.14       1398.42        29.42 o
   4   3   3       7640.28       7355.71       129.74 o
   5   3   3       2381.84       2503.43        54.65 o
   6   3   3          2.50         26.26         9.62 o
   7   3   3         92.33         48.30         9.01 o
   8   3   3       1906.60       1795.13        43.36 o
   9   3   3          4.42          8.28         8.17 o
  10   3   3       2711.22       2572.04        53.78 o
  11   3   3       1695.68       1648.63        44.89 o
  12   3   3       3158.35       3034.64        62.69 o
  13   3   3         46.47         30.08        14.76 o
  14   3   3       4380.91       4151.03        82.10 o
  15   3   3        133.66        102.79        16.44 o
  16   3   3        364.39        395.61        26.69 o
  17   3   3       1214.99       1259.19        49.86 o
  18   3   3        152.32        148.20        19.46 o
  19   3   3         48.10         46.92        15.01 o
  20   3   3        238.40        304.54        36.17 o
  21   3   3        676.61        549.47        46.85 o
  22   3   3         24.42         10.28        25.72 o
  23   3   3         12.66         -3.59        25.28 o
  24   3   3        964.35        952.63        86.48 o
 -26   4   3       1467.44       1477.03        99.19 o
 -25   4   3         32.98         28.37        18.99 o
 -24   4   3        142.55        102.99        38.63 o
 -23   4   3        764.95        782.97        53.62 o
 -22   4   3          2.91         60.23        23.91 o
 -21   4   3        528.66        510.36        41.44 o
 -20   4   3        224.48        155.41        30.62 o
 -19   4   3         10.36         19.26        17.05 o
 -18   4   3         91.83        106.84        18.98 o
 -17   4   3          6.00         14.73        13.92 o
 -16   4   3        128.24         95.75        13.41 o
 -15   4   3         30.16         27.02         9.51 o
 -14   4   3        448.09        446.21        36.59 o
 -13   4   3          1.43         21.94        13.66 o
 -12   4   3        348.70        370.70        25.00 o
 -11   4   3        803.73        822.99        41.88 o
 -10   4   3       1754.18       1714.84        48.07 o
  -9   4   3         20.49         35.60        12.33 o
  -8   4   3       1648.79       1485.50        40.97 o
  -7   4   3       3520.90       3991.02        50.33 o
  -6   4   3       1315.43       1306.85        26.26 o
  -5   4   3       3409.41       3375.26        45.34 o
  -4   4   3       1544.54       1485.68        23.34 o
  -3   4   3       1672.92       1739.10        27.07 o
  -2   4   3       1737.89       1715.86        28.01 o
  -1   4   3       3194.74       3558.66        36.65 o
   0   4   3       5165.47       5362.29        50.10 o
   1   4   3          0.30         33.32         9.55 o
   2   4   3       3272.32       2841.20        46.07 o
   3   4   3        809.80        731.94        31.61 o
   4   4   3        542.68        675.43        28.73 o
   5   4   3        691.89        625.78        30.61 o
   6   4   3       2572.90       2462.28        60.20 o
   7   4   3       1189.95        986.47        44.17 o
   8   4   3       1779.88       1589.29        37.14 o
   9   4   3       3931.83       3763.50        58.68 o
  10   4   3       1106.61       1102.19        33.89 o
  11   4   3        585.88        579.84        31.36 o
  12   4   3        839.10        964.91        40.21 o
  13   4   3         20.19        -12.71        12.85 o
  14   4   3         21.98          1.61        19.24 o
  15   4   3         25.10         11.09        13.57 o
  16   4   3        332.44        266.75        26.51 o
  17   4   3         15.10         24.16        14.78 o
  18   4   3         46.54         63.75        14.51 o
  19   4   3        340.82        370.06        36.05 o
  20   4   3        169.27        158.43        25.66 o
  21   4   3        248.09        202.55        30.32 o
  22   4   3         13.17         -6.58        26.28 o
  23   4   3         73.15        -27.94        31.78 o
 -25   5   3         20.23         27.69        19.34 o
 -24   5   3        259.93        228.35        28.84 o
 -23   5   3        455.17        454.12        37.50 o
 -22   5   3        100.51         69.79        20.80 o
 -21   5   3        864.08        874.25        55.45 o
 -20   5   3         51.48         13.35        18.32 o
 -19   5   3        833.67        741.81        42.15 o
 -18   5   3        729.39        731.57        40.61 o
 -17   5   3        262.98        229.42        23.37 o
 -16   5   3         43.96         31.05        16.87 o
 -15   5   3        420.60        440.54        29.38 o
 -14   5   3       1345.38       1321.56        47.39 o
 -13   5   3       3594.70       3513.55        79.28 o
 -12   5   3       1410.83       1192.13        49.87 o
 -11   5   3        422.19        483.23        32.17 o
 -10   5   3        458.82        571.29        30.26 o
  -9   5   3       3084.27       3205.58        66.70 o
  -8   5   3        252.51        225.74        16.45 o
  -7   5   3        526.70        436.54        20.57 o
  -6   5   3        834.62        849.36        22.94 o
  -5   5   3       2834.61       3426.34        44.79 o
  -4   5   3        968.57       1138.76        25.50 o
  -3   5   3       2794.20       2858.14        42.96 o
  -2   5   3       1597.70       1963.02        35.96 o
  -1   5   3        436.92        459.67        18.12 o
   0   5   3         60.41        101.68        10.31 o
   1   5   3       7799.06       7706.91        75.15 o
   2   5   3       1250.16       1274.09        34.44 o
   3   5   3       9291.48       9457.67       103.97 o
   4   5   3          0.83         20.84        10.73 o
   5   5   3        179.79        131.66        17.46 o
   6   5   3          6.43          6.06        13.13 o
   7   5   3          6.38         18.29        13.54 o
   8   5   3       4108.80       3984.83        78.30 o
   9   5   3       1079.40       1035.35        43.32 o
  10   5   3        181.82        180.69        16.01 o
  11   5   3        412.64        432.36        25.55 o
  12   5   3        174.31        161.41        18.43 o
  13   5   3         99.24         85.89        14.11 o
  14   5   3         62.42         58.51        16.04 o
  15   5   3       1524.01       1604.29        53.54 o
  16   5   3       3235.22       3190.83        81.64 o
  17   5   3         11.70        -14.34        14.34 o
  18   5   3         31.69         30.11        19.33 o
  19   5   3       1117.58       1266.56        59.92 o
  20   5   3         13.74          9.06        19.24 o
  21   5   3        109.03        117.82        28.85 o
  22   5   3        327.02        293.20        42.79 o
  23   5   3        305.96        223.87        34.43 o
 -25   6   3        779.50        712.75        60.56 o
 -24   6   3         51.41          1.87        18.76 o
 -23   6   3          0.54          5.93        20.63 o
 -22   6   3          8.11         18.09        20.83 o
 -21   6   3        151.42        118.20        28.94 o
 -20   6   3        945.48        866.12        59.34 o
 -19   6   3          8.09        -13.56        19.85 o
 -18   6   3        434.95        418.67        34.53 o
 -17   6   3        288.99        269.92        28.54 o
 -16   6   3          7.29         22.12        20.84 o
 -15   6   3          0.68          4.12        16.81 o
 -14   6   3        264.85        236.22        24.79 o
 -13   6   3         19.46          7.81        15.76 o
 -12   6   3        128.38         83.67        18.84 o
 -11   6   3        125.42        145.38        17.78 o
 -10   6   3       1229.41       1309.27        53.58 o
  -9   6   3       2116.36       2304.99        68.15 o
  -8   6   3          3.03         14.94        14.10 o
  -7   6   3       3510.96       3706.59        68.34 o
  -6   6   3        860.23        653.57        24.30 o
  -5   6   3       1281.89       1277.73        29.75 o
  -4   6   3       1283.76       1293.02        32.37 o
  -3   6   3        328.95        344.09        18.89 o
  -2   6   3        550.93        524.99        23.59 o
  -1   6   3       3139.78       3142.82        52.36 o
   0   6   3       1456.46       1593.32        37.71 o
   1   6   3         32.73         46.58        10.79 o
   2   6   3       1285.89       1256.39        33.03 o
   3   6   3          1.13         22.65         9.97 o
   4   6   3       1951.75       1913.89        47.78 o
   5   6   3         28.56         17.48         9.95 o
   6   6   3         10.12         -1.51        15.07 o
   7   6   3       1460.22       1556.56        46.80 o
   8   6   3         54.80         60.89        11.78 o
   9   6   3       1521.91       1485.11        47.15 o
  10   6   3        544.49        451.81        34.18 o
  11   6   3        753.32        732.09        36.89 o
  12   6   3       1109.46       1173.56        46.74 o
  13   6   3         27.78         22.58        13.65 o
  14   6   3        826.85        836.17        41.60 o
  15   6   3          1.76         -1.06        13.99 o
  16   6   3        576.25        566.36        39.17 o
  17   6   3        713.00        662.94        53.45 o
  18   6   3         91.60         64.25        22.51 o
  19   6   3        428.03        388.64        42.74 o
  20   6   3        641.02        563.46        51.14 o
  21   6   3         60.76         50.45        27.71 o
  22   6   3        525.14        478.39        61.37 o
 -24   7   3         47.36         27.59        20.89 o
 -23   7   3        886.09        874.37        66.67 o
 -22   7   3        118.86        128.22        27.86 o
 -21   7   3         23.70         20.52        19.59 o
 -20   7   3         48.37         -7.93        34.22 o
 -19   7   3        928.09        875.95        59.93 o
 -18   7   3        177.51        170.50        24.46 o
 -17   7   3       1017.15        873.71        66.19 o
 -16   7   3        457.47        437.72        37.83 o
 -15   7   3        343.48        293.90        51.82 o
 -14   7   3       1158.46       1138.74        53.95 o
 -13   7   3       1646.72       1474.56        75.48 o
 -12   7   3        119.62         90.89        19.29 o
 -11   7   3        102.35         96.57        17.73 o
 -10   7   3       2069.29       2258.69        77.96 o
  -9   7   3        126.54        106.31        18.71 o
  -8   7   3        350.52        380.73        27.18 o
  -7   7   3       1144.21       1106.24        33.88 o
  -6   7   3        573.06        601.20        23.42 o
  -5   7   3        718.98        608.51        22.01 o
  -4   7   3         23.76         28.79        11.11 o
  -3   7   3        380.46        369.85        21.25 o
  -2   7   3       4536.66       4534.99        66.66 o
  -1   7   3       1805.28       1652.06        39.30 o
   0   7   3       7353.39       6992.66        76.17 o
   1   7   3       1931.54       1975.63        41.14 o
   2   7   3        100.11        104.31        15.29 o
   3   7   3       1986.41       2041.67        49.35 o
   4   7   3      11519.60      11096.27       121.06 o
   5   7   3         52.84         47.99        12.99 o
   6   7   3       7270.21       7137.22        99.10 o
   7   7   3        534.81        478.33        28.64 o
   8   7   3       4084.83       4107.84        79.87 o
   9   7   3        964.53        967.71        39.37 o
  10   7   3         66.99         74.29        16.85 o
  11   7   3        207.03        191.73        27.66 o
  12   7   3        164.51        136.96        21.90 o
  13   7   3       4190.87       4021.09        96.43 o
  14   7   3       1673.87       1507.74        61.47 o
  15   7   3          0.40         -8.73        19.41 o
  16   7   3          7.95         -9.15        19.08 o
  17   7   3       1414.06       1459.08        69.91 o
  18   7   3        484.33        477.70        42.58 o
  19   7   3        789.34        812.78        55.63 o
  20   7   3        366.57        326.13        37.75 o
  21   7   3       1665.67       1699.28        94.62 o
 -23   8   3         65.27         42.14        32.51 o
 -22   8   3        358.74        320.01        40.83 o
 -21   8   3         15.64         -7.22        29.96 o
 -20   8   3          0.13          7.92        30.19 o
 -19   8   3       1213.58       1270.27        74.72 o
 -18   8   3       1010.08       1013.47        65.17 o
 -17   8   3        556.71        548.95        47.11 o
 -16   8   3        682.96        652.42        59.01 o
 -15   8   3        257.21        235.50        33.45 o
 -14   8   3        118.74         83.32        28.95 o
 -13   8   3       1769.65       1674.56        92.46 o
 -12   8   3        120.18         90.96        25.38 o
 -11   8   3          9.11         13.05        18.57 o
 -10   8   3       1096.95       1086.62        52.83 o
  -9   8   3        644.05        678.93        37.64 o
  -8   8   3          0.87          3.42        16.65 o
  -7   8   3        260.65        289.69        19.42 o
  -6   8   3       1529.97       1455.91        40.02 o
  -5   8   3       1088.45       1166.14        36.27 o
  -4   8   3         37.91         46.51        11.84 o
  -3   8   3         93.41        120.73        15.01 o
  -2   8   3          4.01         -5.23        12.83 o
  -1   8   3       6301.29       5874.00        76.17 o
   0   8   3        223.98        180.99        16.34 o
   1   8   3       2941.42       2881.47        59.21 o
   2   8   3       1278.45       1243.67        39.67 o
   3   8   3        449.03        444.60        27.49 o
   4   8   3       1174.52       1177.81        40.25 o
   5   8   3        241.89        283.52        24.97 o
   6   8   3        465.22        451.48        25.94 o
   7   8   3        976.99        983.37        39.34 o
   8   8   3        852.37        905.05        40.86 o
   9   8   3       1021.06        986.86        54.94 o
  10   8   3        334.29        284.98        31.81 o
  11   8   3        206.06        172.28        28.30 o
  12   8   3        499.17        543.11        40.87 o
  13   8   3        915.80        871.45        50.78 o
  14   8   3       1342.80       1279.67        62.35 o
  15   8   3        532.63        487.52        39.89 o
  16   8   3         21.74          4.20        19.22 o
  17   8   3        120.09         92.94        29.80 o
  18   8   3        199.64        211.46        29.32 o
  19   8   3        270.18        217.45        30.57 o
  20   8   3         31.79         21.92        30.17 o
 -22   9   3         97.72         29.88        25.88 o
 -21   9   3         19.46         64.39        29.79 o
 -20   9   3        655.50        573.75        60.88 o
 -19   9   3        611.08        477.56        54.79 o
 -18   9   3       1312.58       1291.69        82.15 o
 -17   9   3        125.69         84.57        28.51 o
 -16   9   3        277.70        251.14        37.48 o
 -15   9   3         42.25         -0.10        25.76 o
 -14   9   3       1231.19       1016.68        78.23 o
 -13   9   3        610.09        630.25        52.95 o
 -12   9   3         89.46         92.01        20.90 o
 -11   9   3       2149.45       2046.93        76.76 o
 -10   9   3         92.31         98.61        19.22 o
  -9   9   3        728.05        642.01        36.80 o
  -8   9   3          1.84        -10.26        13.18 o
  -7   9   3        124.88        147.38        17.90 o
  -6   9   3        568.20        552.48        26.92 o
  -5   9   3        119.17         94.07        16.03 o
  -4   9   3       2105.16       2095.25        51.68 o
  -3   9   3       2511.05       2411.47        59.59 o
  -2   9   3       1463.69       1539.74        44.28 o
  -1   9   3       1661.79       1662.18        44.01 o
   0   9   3        544.37        503.22        24.71 o
   1   9   3       1565.72       1434.67        42.63 o
   2   9   3         83.31         79.17        12.83 o
   3   9   3       2192.42       2273.44        54.16 o
   4   9   3         39.42         35.42        11.31 o
   5   9   3         57.68         37.09        12.36 o
   6   9   3        950.73        892.96        38.20 o
   7   9   3       4417.85       4474.66        92.59 o
   8   9   3       1035.72        977.64        50.22 o
   9   9   3        684.57        638.69        41.41 o
  10   9   3        160.27        122.54        21.25 o
  11   9   3       7508.48       7449.92       162.06 o
  12   9   3         71.82         61.94        23.49 o
  13   9   3         86.17         58.28        19.53 o
  14   9   3        160.10        191.30        28.83 o
  15   9   3         19.03         24.35        18.03 o
  16   9   3       1454.77       1340.59        69.07 o
  17   9   3        596.56        572.72        51.06 o
  18   9   3        383.23        373.97        41.97 o
  19   9   3          6.72         23.17        25.30 o
 -20  10   3        392.49        304.79        48.30 o
 -19  10   3        416.47        409.71        50.90 o
 -18  10   3        376.13        324.39        47.78 o
 -17  10   3         55.74         41.72        23.30 o
 -16  10   3        112.92        130.07        26.36 o
 -15  10   3        252.03        225.61        42.66 o
 -14  10   3         19.39        -10.45        26.05 o
 -13  10   3          2.62         28.50        24.63 o
 -12  10   3        552.39        547.32        55.32 o
 -11  10   3         57.68         62.43        24.48 o
 -10  10   3        127.90         80.70        18.93 o
  -9  10   3        203.13        144.42        21.71 o
  -8  10   3       1851.90       1796.06        64.71 o
  -7  10   3         25.89         -1.31        14.63 o
  -6  10   3        523.32        392.27        24.04 o
  -5  10   3        775.64        724.82        32.76 o
  -4  10   3        740.52        874.59        36.08 o
  -3  10   3        125.78        175.28        18.32 o
  -2  10   3       3492.26       3541.41        70.71 o
  -1  10   3       1274.81       1277.53        43.27 o
   0  10   3        121.55        117.10        16.24 o
   1  10   3        261.26        259.22        20.22 o
   2  10   3        165.30        135.11        15.25 o
   3  10   3         21.62         10.04        10.92 o
   4  10   3       3225.28       3131.38        68.42 o
   5  10   3       1749.79       1718.36        51.82 o
   6  10   3       2642.22       2691.43        78.31 o
   7  10   3        493.09        504.00        36.06 o
   8  10   3        623.75        588.06        44.65 o
   9  10   3         33.00         56.85        19.72 o
  10  10   3        165.64         93.31        23.53 o
  11  10   3          1.79         -2.02        22.15 o
  12  10   3        536.44        553.11        43.98 o
  13  10   3        200.06        194.96        26.02 o
  14  10   3         16.33          9.07        19.41 o
  15  10   3        371.21        419.93        40.54 o
  16  10   3          0.71        -18.69        19.66 o
  17  10   3         51.22         33.82        20.36 o
  18  10   3        139.29        160.00        42.23 o
 -18  11   3         58.07         27.18        25.44 o
 -17  11   3        216.06        160.00        30.23 o
 -16  11   3          0.30         19.17        29.18 o
 -15  11   3       1955.49       2292.96       114.02 o
 -14  11   3        303.58        335.27        40.19 o
 -13  11   3        980.73        836.63        56.31 o
 -12  11   3         12.90         10.00        22.54 o
 -11  11   3        153.23        176.36        27.52 o
 -10  11   3       1371.56       1451.02        64.51 o
  -9  11   3       2368.37       2523.30        82.26 o
  -8  11   3        753.27        705.48        43.24 o
  -7  11   3        140.47        123.45        22.20 o
  -6  11   3        150.15        120.14        18.22 o
  -5  11   3       2983.43       2981.69       104.54 o
  -4  11   3         66.80         47.56        13.19 o
  -3  11   3       1334.52       1233.41        45.47 o
  -2  11   3        152.15        145.66        20.39 o
  -1  11   3        672.99        660.51        38.60 o
   0  11   3        218.52        243.67        25.08 o
   1  11   3        760.30        734.83        36.58 o
   2  11   3         15.18         11.24        11.99 o
   3  11   3        380.32        390.95        26.39 o
   4  11   3         28.97         34.33        14.41 o
   5  11   3        194.06        191.10        22.77 o
   6  11   3          2.60         14.78        13.57 o
   7  11   3       1616.67       1660.79        60.96 o
   8  11   3        131.58        120.55        22.67 o
   9  11   3        129.89        135.65        24.49 o
  10  11   3         49.19         31.17        20.48 o
  11  11   3        228.34        243.11        40.15 o
  12  11   3        210.59        242.04        47.22 o
  13  11   3        288.74        220.59        55.10 o
  14  11   3         50.24         71.31        32.13 o
  15  11   3          4.70         -8.60        26.49 o
  16  11   3        106.68         81.34        27.52 o
 -16  12   3        185.02        124.20        23.73 o
 -15  12   3         11.03         -9.81        21.03 o
 -14  12   3        845.97        845.52        59.28 o
 -13  12   3         57.22         60.50        22.46 o
 -12  12   3          7.60         -1.15        20.60 o
 -11  12   3         25.67         59.94        20.65 o
 -10  12   3        297.89        263.24        30.87 o
  -9  12   3       1024.15       1023.91        56.23 o
  -8  12   3        665.16        666.80        44.89 o
  -7  12   3        151.39        114.62        20.74 o
  -6  12   3       1056.80       1025.87        53.54 o
  -5  12   3         67.41         58.78        15.13 o
  -4  12   3       1595.59       1620.87        58.65 o
  -3  12   3        259.52        220.46        22.89 o
  -2  12   3        411.42        400.67        35.71 o
  -1  12   3        196.59        189.57        23.86 o
   0  12   3        128.93        117.63        20.30 o
   1  12   3         44.78         63.16        19.63 o
   2  12   3        318.87        317.32        28.92 o
   3  12   3        140.73        121.32        22.81 o
   4  12   3        580.39        610.64        45.78 o
   5  12   3        737.28        707.63        49.28 o
   6  12   3       1949.11       1821.93        85.84 o
   7  12   3         74.67         38.60        22.30 o
   8  12   3       1956.62       1979.17       103.04 o
   9  12   3       1107.33       1099.24        79.33 o
  10  12   3        163.31        160.63        34.73 o
  11  12   3         28.60         20.68        26.77 o
  12  12   3         52.87         28.08        33.54 o
  13  12   3        362.97        440.21        48.85 o
  14  12   3        456.01        473.78        55.97 o
 -14  13   3        194.63        157.78        41.80 o
 -13  13   3        256.04        256.21        63.31 o
 -12  13   3        301.52        285.99        33.74 o
 -11  13   3         42.93         54.74        23.77 o
 -10  13   3        496.93        545.97        44.71 o
  -9  13   3         14.29        -20.85        20.85 o
  -8  13   3        697.29        739.52        49.20 o
  -7  13   3        150.73         81.03        16.92 o
  -6  13   3         32.11         52.58        14.53 o
  -5  13   3       1075.21       1038.73        50.36 o
  -4  13   3        196.93        166.63        22.40 o
  -3  13   3        186.74        168.14        26.68 o
  -2  13   3        145.79        144.15        25.48 o
  -1  13   3          0.60        -16.36        19.93 o
   0  13   3        609.91        614.23        53.49 o
   1  13   3        268.77        304.86        37.91 o
   2  13   3        469.37        566.88        48.76 o
   3  13   3       1529.82       1545.00        79.68 o
   4  13   3        170.74        172.94        29.85 o
   5  13   3          2.25         13.01        20.30 o
   6  13   3          2.34         11.99        24.21 o
   7  13   3        499.09        494.67        55.04 o
   8  13   3        285.05        282.37        43.46 o
   9  13   3        539.38        611.82        61.78 o
  10  13   3        168.13        161.15        36.18 o
  11  13   3          1.90         17.75        26.68 o
 -10  14   3         45.43         75.41        34.43 o
  -9  14   3        870.79       1001.41        71.10 o
  -8  14   3        612.87        551.76        49.53 o
  -7  14   3        157.06        160.23        41.01 o
  -6  14   3       1002.51       1044.78        56.10 o
  -5  14   3        265.58        331.09        32.73 o
  -4  14   3       1063.85       1110.00        64.89 o
  -3  14   3         90.48         63.10        19.79 o
  -2  14   3        140.38         94.26        31.81 o
  -1  14   3        598.42        627.64        54.67 o
   0  14   3         14.20        -15.01        17.99 o
   1  14   3         97.37         69.04        20.59 o
   2  14   3       3097.82       3162.94       125.98 o
   3  14   3       1408.30       1274.26        82.24 o
   4  14   3        639.70        623.29        54.23 o
   5  14   3         26.26         50.14        19.92 o
   6  14   3        199.99        230.20        31.04 o
   7  14   3          0.28         -6.29        31.87 o
   8  14   3         73.74         41.51        20.25 o
  -3  15   3          0.06         16.53        25.05 o
  -2  15   3        562.02        508.69        54.50 o
  -1  15   3       1579.63       1672.04        91.16 o
   0  15   3        284.88        284.72        39.54 o
   1  15   3        654.78        595.16        57.19 o
 -27   0   4        471.77        576.32        89.83 o
 -26   0   4         52.27        208.95        99.41 o
 -25   0   4         46.89         32.71        22.59 o
 -24   0   4        628.52        590.25        66.94 o
 -23   0   4      10738.51      11309.29       345.02 o
 -22   0   4        558.56        674.14        67.78 o
 -21   0   4      11043.01      11642.48       367.73 o
 -20   0   4       4614.31       4772.30       297.10 o
 -19   0   4       4167.45       4371.22       137.61 o
 -18   0   4       7664.19       7654.29       269.56 o
 -17   0   4       1945.49       2008.86        83.05 o
 -16   0   4       6991.49       7348.81       148.94 o
 -15   0   4         41.77         68.17        18.34 o
 -14   0   4       6176.60       6007.92       107.90 o
 -13   0   4      15334.38      15052.52       161.98 o
 -12   0   4       8952.55       8581.07       115.18 o
 -11   0   4      21864.56      20716.87       168.25 o
 -10   0   4      21533.15      21144.49       158.91 o
  -9   0   4       1905.25       1898.30        30.16 o
  -8   0   4      38553.56      39822.66       422.17 o
  -7   0   4       4469.73       4704.67        44.97 o
  -6   0   4      13117.39      13545.44        77.60 o
  -5   0   4       3946.20       3795.89        33.08 o
  -4   0   4       7703.97       8803.18        52.00 o
  -3   0   4      37644.29      38416.21       490.70 o
  -2   0   4      21941.20      22210.48       245.22 o
  -1   0   4        798.31        768.46        20.17 o
   0   0   4       2583.90       2587.61        47.92 o
   1   0   4      13552.66      14203.15       176.16 o
   2   0   4       7504.33       7705.40       106.69 o
   3   0   4      12486.76      14088.90       136.74 o
   4   0   4      39009.32      38405.20       461.30 o
   5   0   4        100.08         81.29        14.40 o
   6   0   4      15317.29      14740.29       174.14 o
   7   0   4      14687.50      15747.66       244.91 o
   8   0   4        250.11        358.72        47.12 o
   9   0   4       1928.02       1976.16        88.54 o
  10   0   4       4105.67       4169.35        97.01 o
  11   0   4       2074.01       1723.07       349.94 o
  12   0   4      46259.40      46565.45       659.71 o
  13   0   4      15786.24      16455.96       403.55 o
  14   0   4       6597.92       6861.88       270.66 o
  15   0   4      15301.33      15835.99       421.75 o
  16   0   4       4401.53       4356.89       230.24 o
  17   0   4       5135.55       5113.27       255.77 o
  18   0   4         37.31         57.31        46.07 o
  19   0   4       1820.04       1798.74       162.18 o
  20   0   4       3956.68       4505.47       261.64 o
  21   0   4       2736.50       2974.07       160.17 o
  22   0   4       2606.79       3007.56       139.87 o
  23   0   4      10663.29      10837.93       269.30 o
  24   0   4        996.86       1088.90        89.58 o
 -27   1   4        567.63        592.66        62.19 o
 -26   1   4        156.74         69.48        35.41 o
 -25   1   4        860.58        927.27        59.71 o
 -24   1   4       1526.74       1642.03       100.94 o
 -23   1   4        909.34        990.60        55.15 o
 -22   1   4      16176.10      16452.17       198.43 o
 -21   1   4        101.41        202.46        25.46 o
 -20   1   4      12843.72      13654.24       213.64 o
 -19   1   4       5902.42       5938.94       116.26 o
 -18   1   4       1467.76       1432.90        51.03 o
 -17   1   4       1073.00       1095.45        43.45 o
 -16   1   4       3325.54       3115.06        68.73 o
 -15   1   4         96.66         77.56        15.73 o
 -14   1   4       5652.03       5762.04        84.41 o
 -13   1   4      11365.69      10929.40       103.84 o
 -12   1   4      10158.29       9421.83       106.17 o
 -11   1   4       9110.89       8728.14        81.13 o
 -10   1   4       4919.86       4805.74        51.57 o
  -9   1   4       5629.04       5180.70        49.51 o
  -8   1   4        224.66        379.97        11.53 o
  -7   1   4      19377.53      19446.30       105.83 o
  -6   1   4       3808.32       4367.86        34.45 o
  -5   1   4      39109.93      39684.44       200.87 o
  -4   1   4       2842.16       3027.96        26.34 o
  -3   1   4      36169.12      36580.80       205.82 o
  -2   1   4       5359.32       5728.60        78.63 o
  -1   1   4      26938.31      27725.46       265.47 o
   0   1   4      31575.32      33518.41       328.58 o
   1   1   4      32047.32      32922.30       272.84 o
   2   1   4       9020.69       9520.75        81.55 o
   3   1   4      89314.77      90666.10       631.91 o
   4   1   4       5599.95       5486.18        54.69 o
   5   1   4      28027.10      26327.33       161.06 o
   6   1   4        360.96        649.83        28.14 o
   7   1   4      21963.32      22067.46       200.97 o
   8   1   4         17.55         70.35        13.67 o
   9   1   4       3787.91       4147.78        68.74 o
  10   1   4       4832.23       4580.71        92.13 o
  11   1   4        858.85        698.38        50.34 o
  12   1   4         78.09        114.68        30.58 o
  13   1   4       9860.03      10398.34       136.37 o
  14   1   4      11084.62      10821.22       199.95 o
  15   1   4       5875.35       5716.44       180.07 o
  16   1   4      12130.80      11911.76       269.43 o
  17   1   4        430.44        442.25        46.80 o
  18   1   4         15.87          0.62        18.04 o
  19   1   4         47.75         72.89        24.68 o
  20   1   4          3.01         36.34        22.88 o
  21   1   4       2422.66       2493.25       105.98 o
  22   1   4       3659.19       3777.48       133.06 o
  23   1   4        462.54        467.91        57.85 o
  24   1   4       9163.58       9238.21       207.07 o
 -27   2   4       2494.41       2505.82       180.33 o
 -26   2   4       1902.42       1984.34       157.80 o
 -25   2   4        258.27        260.79        39.49 o
 -24   2   4       1289.40       1240.49        68.74 o
 -23   2   4       4641.78       4615.80       127.93 o
 -22   2   4       4275.75       4484.67       121.57 o
 -21   2   4      10343.86      10637.80       148.08 o
 -20   2   4       5634.81       5387.72       102.44 o
 -19   2   4       4383.00       4541.94        91.00 o
 -18   2   4        988.27        980.64        41.84 o
 -17   2   4       3447.17       3635.73        68.83 o
 -16   2   4       1184.62       1237.76        39.11 o
 -15   2   4        371.79        414.34        20.97 o
 -14   2   4       2249.62       2566.86        48.14 o
 -13   2   4      13884.46      13579.89       131.51 o
 -12   2   4      10980.28      11329.73        70.26 o
 -11   2   4      12696.88      12656.22       110.72 o
 -10   2   4      11879.17      11858.68        83.59 o
  -9   2   4      21056.88      22173.31       218.23 o
  -8   2   4       5377.58       5066.76        65.56 o
  -7   2   4       3907.55       3807.86        41.81 o
  -6   2   4       1206.24       1203.42        15.96 o
  -5   2   4        595.85        593.23        12.83 o
  -4   2   4       1836.68       1878.21        25.68 o
  -3   2   4       3439.04       3535.27        30.10 o
  -2   2   4        820.01        811.56        15.43 o
  -1   2   4      12954.02      13612.72        84.92 o
   0   2   4      24523.75      24965.82       240.19 o
   1   2   4       2498.86       2349.77        32.84 o
   2   2   4      22745.45      22649.86       230.18 o
   3   2   4      18832.30      19075.17       200.63 o
   4   2   4      50676.89      49592.18       466.43 o
   5   2   4       5993.27       5524.30        79.46 o
   6   2   4      25667.97      24306.70       224.67 o
   7   2   4       4862.91       4981.49        83.85 o
   8   2   4       8223.46       8153.05       102.19 o
   9   2   4        627.45        706.30        31.18 o
  10   2   4       4870.39       4913.80        81.40 o
  11   2   4          2.58         25.51        14.54 o
  12   2   4       2476.06       2586.85        64.61 o
  13   2   4       4809.64       4734.72        94.36 o
  14   2   4       6627.67       6571.72       121.54 o
  15   2   4       4673.37       4381.07       105.02 o
  16   2   4       1163.55       1117.46        56.04 o
  17   2   4       1519.06       1587.86        90.30 o
  18   2   4       1429.46       1489.73        68.78 o
  19   2   4         27.34         17.03        20.51 o
  20   2   4       1267.43       1173.02        60.41 o
  21   2   4        838.94        844.83        78.01 o
  22   2   4       1761.65       1860.87        95.25 o
  23   2   4       5463.78       5575.46       221.88 o
 -26   3   4       3401.04       3284.02       144.20 o
 -25   3   4        427.02        359.21        39.72 o
 -24   3   4       2333.83       2263.45        94.41 o
 -23   3   4          5.82         -2.79        27.63 o
 -22   3   4       1063.46       1123.01        58.64 o
 -21   3   4       2190.07       2193.78        85.50 o
 -20   3   4       2014.48       1979.50        72.92 o
 -19   3   4       5256.64       5203.66        96.49 o
 -18   3   4       4545.98       4887.63        99.53 o
 -17   3   4       1115.96       1155.66        36.55 o
 -16   3   4       3908.71       4079.40        66.65 o
 -15   3   4       8284.94       8316.09       107.48 o
 -14   3   4      10809.66      10616.87       127.37 o
 -13   3   4       1989.49       1952.30        36.20 o
 -12   3   4        197.30        205.79        14.32 o
 -11   3   4      20329.85      19710.04       138.13 o
 -10   3   4        595.99        467.21        25.27 o
  -9   3   4      38530.91      39316.03       325.02 o
  -8   3   4       2334.68       2231.09        35.48 o
  -7   3   4      24789.45      24984.60       184.24 o
  -6   3   4       3288.90       3216.13        50.83 o
  -5   3   4      32726.10      35312.64       296.10 o
  -4   3   4      10335.67      11347.81       103.51 o
  -3   3   4        374.24        399.54        12.61 o
  -2   3   4       1093.96       1211.24        18.70 o
  -1   3   4       2166.53       1845.83        24.28 o
   0   3   4       3514.99       3854.93        46.04 o
   1   3   4      44100.99      46007.57       399.71 o
   2   3   4        127.04        115.36         9.10 o
   3   3   4      25579.13      26253.30       405.37 o
   4   3   4       1302.31       1514.09        38.67 o
   5   3   4       5880.24       5158.39       104.87 o
   6   3   4          2.20          5.85         8.96 o
   7   3   4       7163.05       7183.60        78.57 o
   8   3   4        652.08        643.52        27.70 o
   9   3   4       7860.84       7893.44        91.59 o
  10   3   4       2395.53       2429.02        53.68 o
  11   3   4       7943.15       8083.52       107.09 o
  12   3   4       2526.91       2435.92        57.80 o
  13   3   4       4803.90       4750.76        82.81 o
  14   3   4        124.43        115.18        17.12 o
  15   3   4       1929.13       1923.92        55.93 o
  16   3   4       4203.68       4393.77        91.48 o
  17   3   4       5109.46       5168.45       107.62 o
  18   3   4       2368.55       2569.59        92.09 o
  19   3   4       5718.79       5663.12       119.35 o
  20   3   4       2733.23       2688.35        98.63 o
  21   3   4       1775.42       1534.85        98.60 o
  22   3   4       1782.41       1802.27        95.69 o
  23   3   4        890.61        780.15        86.62 o
 -26   4   4         89.17        163.84        33.85 o
 -25   4   4       6198.34       6191.32       195.83 o
 -24   4   4         38.42         99.66        26.10 o
 -23   4   4       5567.06       5640.74       159.91 o
 -22   4   4       4721.61       4713.90       121.98 o
 -21   4   4        294.73        273.94        31.67 o
 -20   4   4       3431.58       3300.94       110.01 o
 -19   4   4       7618.99       7604.78       172.75 o
 -18   4   4        423.56        501.10        35.03 o
 -17   4   4      17904.03      17793.78       189.91 o
 -16   4   4       6155.97       6188.82       108.79 o
 -15   4   4      15196.91      15035.16       162.82 o
 -14   4   4       1967.82       1952.63        57.90 o
 -13   4   4       2342.37       2386.06        56.37 o
 -12   4   4       1604.23       1471.81        43.54 o
 -11   4   4       1384.62       1422.78        44.19 o
 -10   4   4       1164.18       1031.58        39.36 o
  -9   4   4       5765.27       5975.58        83.64 o
  -8   4   4       3199.07       2937.98        47.07 o
  -7   4   4       3975.55       3949.54        53.18 o
  -6   4   4       9223.96       9271.53       114.46 o
  -5   4   4        334.35        274.58        11.48 o
  -4   4   4        187.27        384.33        15.48 o
  -3   4   4        624.18        910.83        19.47 o
  -2   4   4       8343.72       7937.04        80.55 o
  -1   4   4       8184.88       8937.61        83.69 o
   0   4   4      27483.23      26593.63       122.78 o
   1   4   4       9368.66      10266.79       115.83 o
   2   4   4      25583.27      25163.71       156.13 o
   3   4   4         60.70        107.43        15.74 o
   4   4   4      10709.34      10437.72       155.05 o
   5   4   4        745.98        946.72        38.41 o
   6   4   4      18063.69      18539.67       229.03 o
   7   4   4          2.68         16.12         9.42 o
   8   4   4      22068.04      21429.67       205.99 o
   9   4   4       2369.69       2179.19        54.97 o
  10   4   4      27996.53      28118.36       292.97 o
  11   4   4       1421.90       1565.97        50.36 o
  12   4   4       7297.38       7094.31       100.86 o
  13   4   4        216.62        154.37        17.18 o
  14   4   4         13.48        -12.76        12.76 o
  15   4   4        128.12        108.31        18.78 o
  16   4   4       6687.86       6752.61       128.32 o
  17   4   4       3512.44       3629.58        89.91 o
  18   4   4       2688.15       2856.72        80.35 o
  19   4   4      10288.30      10720.68       213.66 o
  20   4   4        354.94        374.33        39.16 o
  21   4   4       2712.32       2868.71       106.57 o
  22   4   4         62.05         88.49        32.47 o
  23   4   4       1462.50       1463.74       107.36 o
 -26   5   4       8157.78       8571.69       246.10 o
 -25   5   4        291.18        289.84        38.85 o
 -24   5   4       2319.61       2520.60        87.12 o
 -23   5   4       1692.65       1715.79        71.03 o
 -22   5   4          2.87         11.43        21.05 o
 -21   5   4       1649.33       1559.12        71.15 o
 -20   5   4        555.61        558.25        41.42 o
 -19   5   4        333.95        355.22        28.81 o
 -18   5   4       8061.03       7840.60       125.71 o
 -17   5   4       2716.73       2733.87        72.25 o
 -16   5   4       2068.57       2039.98        61.06 o
 -15   5   4       7138.40       6892.69       120.16 o
 -14   5   4          8.62         11.36        17.09 o
 -13   5   4       7549.07       6960.65       125.94 o
 -12   5   4         67.67         23.33        13.36 o
 -11   5   4       8437.55       8276.12       123.35 o
 -10   5   4       2413.82       2558.90        78.54 o
  -9   5   4       4891.36       5047.41        71.79 o
  -8   5   4       7280.08       6913.34       113.43 o
  -7   5   4      10332.11      10205.01       137.90 o
  -6   5   4      10662.67      10732.51       133.49 o
  -5   5   4      19014.37      18744.59       284.22 o
  -4   5   4       2865.92       3149.92        44.17 o
  -3   5   4      29172.48      30094.65       243.75 o
  -2   5   4         14.65          9.40         5.39 o
  -1   5   4      14637.46      13766.21       120.64 o
   0   5   4       4054.82       4335.97        71.86 o
   1   5   4      33772.32      35235.76       176.91 o
   2   5   4       1080.93       1236.62        34.41 o
   3   5   4       9279.96       9024.29       104.75 o
   4   5   4        215.15        174.77        19.66 o
   5   5   4       1407.99       1370.61        47.25 o
   6   5   4        568.53        517.58        29.94 o
   7   5   4       8394.65       8509.40       153.12 o
   8   5   4       1420.71       1392.93        44.50 o
   9   5   4      20006.39      19779.58       199.33 o
  10   5   4       8214.57       8209.14       105.35 o
  11   5   4       5230.17       5206.71        86.71 o
  12   5   4       3690.21       3545.69        74.07 o
  13   5   4         12.65          6.09        12.08 o
  14   5   4        170.55        177.14        19.11 o
  15   5   4       2541.55       2516.91        68.84 o
  16   5   4       1598.11       1644.47        67.21 o
  17   5   4       7511.63       7826.81       180.08 o
  18   5   4       7088.16       7125.60       151.52 o
  19   5   4       2144.23       2211.95        85.62 o
  20   5   4       5925.50       6052.03       154.66 o
  21   5   4        171.23        148.42        28.68 o
  22   5   4       1064.06        964.00        76.32 o
 -25   6   4       4380.07       4459.77       149.49 o
 -24   6   4       1114.05       1020.19        61.88 o
 -23   6   4       3263.91       3232.78       121.27 o
 -22   6   4       2216.62       2218.67        98.24 o
 -21   6   4          6.61        -15.69        24.68 o
 -20   6   4       1034.78        969.36        61.64 o
 -19   6   4       5091.33       4796.13       131.22 o
 -18   6   4        430.87        399.79        33.82 o
 -17   6   4      16526.10      16030.12       279.75 o
 -16   6   4       6401.30       6381.17       127.32 o
 -15   6   4       4658.94       4733.97       111.25 o
 -14   6   4       8785.28       8458.25       131.70 o
 -13   6   4        326.41        347.88        30.30 o
 -12   6   4       3158.85       3235.62        99.61 o
 -11   6   4         62.57         39.93        20.26 o
 -10   6   4       1233.73       1440.54        47.66 o
  -9   6   4       5347.10       5382.23        91.41 o
  -8   6   4      15978.78      16028.14       140.94 o
  -7   6   4       5285.95       5283.12        78.47 o
  -6   6   4       7834.29       7910.72        69.58 o
  -5   6   4       2298.91       2325.51        40.67 o
  -4   6   4       5492.90       5056.56        60.93 o
  -3   6   4         26.97         36.71         8.38 o
  -2   6   4       4509.26       4278.63        58.59 o
  -1   6   4       5347.16       5546.75        63.28 o
   0   6   4      13989.62      13647.44       110.02 o
   1   6   4       1528.83       1518.87        37.59 o
   2   6   4      14755.59      14655.29       116.44 o
   3   6   4        416.40        458.84        22.36 o
   4   6   4       3573.26       3557.71        65.71 o
   5   6   4       1719.59       1581.17        47.83 o
   6   6   4       3628.62       3587.15        72.43 o
   7   6   4        287.21        247.24        26.16 o
   8   6   4       9224.13       9166.50       150.49 o
   9   6   4       3848.95       3616.79        83.75 o
  10   6   4      12916.15      12903.85       147.00 o
  11   6   4       3026.32       3225.45        76.13 o
  12   6   4        743.96        737.13        38.74 o
  13   6   4        634.42        634.65        36.59 o
  14   6   4        257.73        268.38        25.49 o
  15   6   4        316.17        278.27        25.81 o
  16   6   4       3031.19       3128.27        86.40 o
  17   6   4       4774.69       4651.80       189.02 o
  18   6   4       6273.11       6559.20       163.83 o
  19   6   4       5844.21       5857.59       158.94 o
  20   6   4        510.71        499.27        48.09 o
  21   6   4       3741.62       3765.71       168.28 o
 -24   7   4       1313.67       1304.18        81.75 o
 -23   7   4       2551.17       2573.44       111.68 o
 -22   7   4        112.32        108.18        30.17 o
 -21   7   4         12.31        -20.51        20.67 o
 -20   7   4        926.31        825.76        60.31 o
 -19   7   4        266.18        201.55        33.07 o
 -18   7   4      11006.56      10688.48       197.26 o
 -17   7   4       1166.33       1011.77        60.62 o
 -16   7   4       4934.16       4976.67       127.63 o
 -15   7   4       4636.44       4370.48       116.78 o
 -14   7   4       1911.76       2004.64        88.25 o
 -13   7   4       6906.38       6574.91       154.15 o
 -12   7   4         58.72         98.26        24.64 o
 -11   7   4       3279.31       3194.80       102.69 o
 -10   7   4        273.96        244.63        26.76 o
  -9   7   4       3595.16       3957.65        81.71 o
  -8   7   4        666.35        630.28        28.97 o
  -7   7   4      18972.32      18432.67       226.78 o
  -6   7   4        523.39        497.47        19.84 o
  -5   7   4      12994.54      13045.70       104.41 o
  -4   7   4        497.32        460.62        23.03 o
  -3   7   4      13732.82      13224.11       118.48 o
  -2   7   4       2368.80       2261.87        46.95 o
  -1   7   4      12226.99      12221.88        95.63 o
   0   7   4         28.45         21.81         9.32 o
   1   7   4       7041.54       6977.31        83.54 o
   2   7   4          6.45         20.11        10.55 o
   3   7   4      15601.01      15414.66       147.16 o
   4   7   4         19.91          8.05        12.82 o
   5   7   4       1979.70       1997.39        53.88 o
   6   7   4       3985.02       3794.66        78.88 o
   7   7   4      12824.83      12704.16       144.44 o
   8   7   4       2634.30       2539.83        65.43 o
   9   7   4      11977.18      12199.92       142.85 o
  10   7   4       1081.59       1088.62        40.86 o
  11   7   4       1536.56       1607.80        63.55 o
  12   7   4        123.33        107.95        20.58 o
  13   7   4        703.48        715.82        43.57 o
  14   7   4         34.92         45.23        26.68 o
  15   7   4       1300.49       1218.48        63.33 o
  16   7   4         24.49        -21.59        21.59 o
  17   7   4       4343.69       4432.00       171.75 o
  18   7   4       3827.19       3781.51       123.56 o
  19   7   4       1433.22       1501.16        75.53 o
  20   7   4       2880.70       2899.13       106.79 o
  21   7   4       1041.32       1042.91        73.07 o
 -23   8   4       1676.51       1828.53        97.16 o
 -22   8   4       2284.95       2105.24       101.21 o
 -21   8   4        502.72        487.27        50.02 o
 -20   8   4         43.49         39.71        22.32 o
 -19   8   4       3931.05       3930.91       128.41 o
 -18   8   4        341.05        385.95        45.79 o
 -17   8   4       3333.29       3160.10       109.57 o
 -16   8   4       5825.30       5660.08       143.06 o
 -15   8   4       1106.84       1098.79        71.68 o
 -14   8   4       8785.38       8777.35       192.26 o
 -13   8   4       7742.82       7604.13       192.11 o
 -12   8   4       4705.96       4608.99       146.51 o
 -11   8   4      11795.81      11799.07       190.47 o
 -10   8   4        283.85        288.33        25.96 o
  -9   8   4       2787.41       3029.17        75.30 o
  -8   8   4          5.20         19.24        21.26 o
  -7   8   4         85.93         97.63        19.44 o
  -6   8   4       6083.32       6148.85        80.34 o
  -5   8   4       1566.07       1506.11        43.34 o
  -4   8   4      15172.70      14742.55       134.22 o
  -3   8   4       2027.61       2025.63        50.78 o
  -2   8   4      19247.76      19101.80       135.61 o
  -1   8   4       2586.34       2489.46        51.73 o
   0   8   4       1027.81       1099.77        35.27 o
   1   8   4          2.16          3.06        10.20 o
   2   8   4         13.88         36.22        11.61 o
   3   8   4         26.68          9.53        12.36 o
   4   8   4       7100.61       7082.45       100.55 o
   5   8   4       1780.41       1841.23        50.47 o
   6   8   4      15370.13      15614.46       188.55 o
   7   8   4       8496.59       8415.52       114.89 o
   8   8   4       8117.36       8009.79       121.58 o
   9   8   4        224.13        229.68        29.41 o
  10   8   4       5021.21       4909.70       125.38 o
  11   8   4       3535.24       3204.52        93.10 o
  12   8   4       2020.85       1987.47        74.66 o
  13   8   4       5805.73       5970.65       132.14 o
  14   8   4        413.82        413.84        37.27 o
  15   8   4        878.65        845.59        53.78 o
  16   8   4       9335.35       9407.34       179.22 o
  17   8   4       1120.50       1160.71        70.11 o
  18   8   4       2542.82       2749.93       129.04 o
  19   8   4        883.29        736.82        55.05 o
  20   8   4       1509.33       1568.85        90.46 o
 -22   9   4       4015.39       4235.33       146.89 o
 -21   9   4        881.16        893.26        67.45 o
 -20   9   4       2945.16       2969.52       118.67 o
 -19   9   4        316.08        244.25        37.32 o
 -18   9   4        861.81        926.64        70.17 o
 -17   9   4       1696.90       1661.65        89.66 o
 -16   9   4        878.22        953.49        67.30 o
 -15   9   4       3479.73       3561.35       145.53 o
 -14   9   4       3086.50       3082.50       132.78 o
 -13   9   4       6214.34       5848.70       156.41 o
 -12   9   4       4351.40       4387.53       133.11 o
 -11   9   4       1843.54       1879.54        71.45 o
 -10   9   4        196.97        207.89        23.08 o
  -9   9   4        514.70        479.91        29.26 o
  -8   9   4        331.14        292.01        22.15 o
  -7   9   4       2233.99       2121.24        57.26 o
  -6   9   4         49.56         32.63        11.52 o
  -5   9   4       8744.89       8983.89       104.84 o
  -4   9   4       1227.52       1230.22        42.65 o
  -3   9   4      16555.42      16589.61       159.58 o
  -2   9   4         89.70         77.58        12.90 o
  -1   9   4       6500.60       6445.86        88.94 o
   0   9   4        346.09        323.01        20.31 o
   1   9   4       6465.39       6332.01        88.48 o
   2   9   4         58.49         32.52        10.56 o
   3   9   4       7519.44       7554.11        98.63 o
   4   9   4        482.38        459.04        27.74 o
   5   9   4       8736.13       8799.34       117.50 o
   6   9   4        175.85        177.20        18.97 o
   7   9   4      14709.93      15005.31       161.43 o
   8   9   4       1293.51       1345.96        58.89 o
   9   9   4       3981.87       3957.58       110.11 o
  10   9   4       1041.39        968.00        59.53 o
  11   9   4       2687.24       2686.43        99.53 o
  12   9   4         63.84         71.19        27.87 o
  13   9   4       8422.51       8432.24       181.40 o
  14   9   4       1134.99       1098.53        61.54 o
  15   9   4       2062.15       1967.44        83.98 o
  16   9   4        999.50        899.17        57.72 o
  17   9   4        435.44        401.17        43.70 o
  18   9   4         83.31         47.09        21.97 o
 -20  10   4       1911.35       1816.36       103.81 o
 -19  10   4       2463.91       2520.83       119.44 o
 -18  10   4       3628.85       3758.51       180.19 o
 -17  10   4        537.15        564.92        56.70 o
 -16  10   4       2320.48       2205.76        95.79 o
 -15  10   4       2949.96       3097.72       125.65 o
 -14  10   4       3273.13       3216.94       125.21 o
 -13  10   4       8459.19       8503.64       198.00 o
 -12  10   4       3916.42       4108.04       123.29 o
 -11  10   4       1022.88        968.70        56.06 o
 -10  10   4       2608.67       2564.14        79.79 o
  -9  10   4         23.06         15.87        17.07 o
  -8  10   4        767.28        700.11        41.14 o
  -7  10   4        303.43        237.29        24.62 o
  -6  10   4       4533.95       4645.58        87.99 o
  -5  10   4       2152.13       2151.24        61.03 o
  -4  10   4      11101.72      11027.00       114.72 o
  -3  10   4       1046.79       1080.83        39.29 o
  -2  10   4       3114.92       3123.63        68.83 o
  -1  10   4        458.94        432.05        25.59 o
   0  10   4        917.51        856.95        36.97 o
   1  10   4        330.13        327.88        22.30 o
   2  10   4        609.00        565.12        29.09 o
   3  10   4        219.97        143.61        16.85 o
   4  10   4       5996.84       6102.74        95.80 o
   5  10   4         34.57         35.74        12.53 o
   6  10   4       5634.09       5630.20       115.49 o
   7  10   4       1356.99       1334.47        60.83 o
   8  10   4       2504.83       2324.87       105.47 o
   9  10   4          1.30         37.93        19.53 o
  10  10   4       1748.34       1976.84        77.89 o
  11  10   4        499.65        479.06        40.43 o
  12  10   4       3784.99       3846.83       127.87 o
  13  10   4       1064.98        912.49        62.87 o
  14  10   4       5804.30       6273.64       149.92 o
  15  10   4       4005.94       4149.72       124.19 o
  16  10   4       2612.80       2740.08       102.96 o
  17  10   4       1412.29       1554.85        86.37 o
 -19  11   4       3127.10       3222.82       125.81 o
 -18  11   4         53.00         64.03        34.22 o
 -17  11   4        735.14        792.30        62.52 o
 -16  11   4          9.44         -4.26        31.56 o
 -15  11   4       1755.96       1681.01        96.66 o
 -14  11   4       1804.30       1920.08        84.34 o
 -13  11   4       1617.52       1556.41        75.34 o
 -12  11   4       4204.34       4732.31       127.28 o
 -11  11   4       7972.69       8264.33       165.48 o
 -10  11   4        310.07        325.68        31.73 o
  -9  11   4       3102.28       3131.60        91.71 o
  -8  11   4          7.16        -19.56        19.56 o
  -7  11   4       2229.96       2244.36        75.52 o
  -6  11   4        370.20        411.91        37.30 o
  -5  11   4      12162.96      12266.73       152.99 o
  -4  11   4       2430.56       2531.76        64.13 o
  -3  11   4       9211.83       9598.14       175.89 o
  -2  11   4        810.75        728.40        40.35 o
  -1  11   4       5931.35       6045.50       120.05 o
   0  11   4         39.27         57.63        16.26 o
   1  11   4       1432.96       1372.08        55.19 o
   2  11   4         83.49         87.92        14.99 o
   3  11   4       4338.71       4561.83        86.04 o
   4  11   4        767.51        736.85        39.31 o
   5  11   4       4198.42       4106.19        91.68 o
   6  11   4        581.12        560.41        35.24 o
   7  11   4       4957.96       5117.40       123.69 o
   8  11   4        608.95        585.06        49.86 o
   9  11   4        509.63        440.06        44.63 o
  10  11   4          4.32        -10.35        23.34 o
  11  11   4       1563.69       1671.29        96.44 o
  12  11   4         56.27         38.70        25.35 o
  13  11   4       3932.82       3987.20       147.73 o
  14  11   4       3982.59       4064.83       174.15 o
  15  11   4       1766.04       1710.53       100.81 o
 -17  12   4        132.68         52.07        24.96 o
 -16  12   4         58.63         98.16        25.88 o
 -15  12   4       3283.18       3292.18       116.86 o
 -14  12   4        190.07        190.77        29.91 o
 -13  12   4       5699.24       6188.92       155.01 o
 -12  12   4       1068.86        995.73        62.54 o
 -11  12   4        669.82        647.29        49.06 o
 -10  12   4       1134.40       1180.87        68.25 o
  -9  12   4       1314.39       1489.85        67.27 o
  -8  12   4       2992.95       2966.61        92.76 o
  -7  12   4         13.30         18.76        19.81 o
  -6  12   4       5530.10       5731.79       111.32 o
  -5  12   4        143.06        109.01        16.47 o
  -4  12   4       2899.80       2823.51        77.17 o
  -3  12   4        644.86        706.98        41.38 o
  -2  12   4       7055.48       7027.70       149.13 o
  -1  12   4        364.76        387.56        35.78 o
   0  12   4       7821.07       8090.87       146.94 o
   1  12   4        148.27        163.90        23.15 o
   2  12   4       6520.34       6673.34       140.47 o
   3  12   4        380.34        380.13        35.34 o
   4  12   4       3809.10       3697.05       108.79 o
   5  12   4        226.25        202.21        27.61 o
   6  12   4       2541.62       2451.88        91.45 o
   7  12   4       3621.54       3625.99       122.29 o
   8  12   4        619.18        639.05        62.16 o
   9  12   4        271.98        315.97        53.35 o
  10  12   4       2985.66       3154.95       137.14 o
  11  12   4        306.21        271.21        47.21 o
  12  12   4       6683.02       7199.56       212.61 o
  13  12   4        683.28        740.25        72.57 o
 -14  13   4       1064.31       1075.01        68.96 o
 -13  13   4       2281.12       2310.02        98.95 o
 -12  13   4       1887.18       1943.72        95.60 o
 -11  13   4       3462.02       3781.36       123.26 o
 -10  13   4        542.03        565.48        45.12 o
  -9  13   4       5990.60       6589.42       146.63 o
  -8  13   4        442.93        439.30        34.99 o
  -7  13   4       9270.60       9830.65       156.75 o
  -6  13   4        340.43        366.53        30.33 o
  -5  13   4        427.90        391.55        31.48 o
  -4  13   4         43.13         56.12        17.58 o
  -3  13   4       1553.88       1620.51        68.29 o
  -2  13   4          0.37         -8.06        16.96 o
  -1  13   4       1803.60       1869.70        72.94 o
   0  13   4        427.27        458.93        45.59 o
   1  13   4      10459.93      11066.11       221.75 o
   2  13   4        988.44        973.37        69.55 o
   3  13   4       5107.76       5193.09       144.78 o
   4  13   4          3.92         25.61        24.24 o
   5  13   4        665.40        659.36        53.95 o
   6  13   4        102.80        114.37        26.18 o
   7  13   4        367.26        356.57        44.94 o
   8  13   4       2767.17       2860.66       128.81 o
   9  13   4       2522.77       2690.63       127.69 o
  10  13   4        526.02        512.44        57.72 o
  11  13   4       8035.48       9019.05       242.17 o
 -11  14   4        768.16        835.69        68.27 o
 -10  14   4       1836.03       1953.62        92.22 o
  -9  14   4        711.14        803.16        59.91 o
  -8  14   4       5445.64       5875.49       155.39 o
  -7  14   4        309.88        327.44        36.85 o
  -6  14   4       2633.56       2744.63       111.75 o
  -5  14   4         34.27          5.26        17.76 o
  -4  14   4        406.48        372.04        37.71 o
  -3  14   4        193.08        129.24        27.58 o
  -2  14   4        381.73        320.74        50.34 o
  -1  14   4        798.51        734.63        57.68 o
   0  14   4       3027.93       3063.42       118.37 o
   1  14   4        758.48        840.89        75.66 o
   2  14   4       7437.32       8057.99       201.28 o
   3  14   4        313.59        355.96        40.76 o
   4  14   4        854.24        893.96        64.93 o
   5  14   4        387.86        366.19        42.53 o
   6  14   4         59.40         24.56        21.73 o
   7  14   4        405.20        322.96        45.98 o
  -2  15   4        529.29        521.78        78.09 o
  -1  15   4       2665.18       2790.39       117.65 o
 -27   1   5        429.42        420.67        60.48 o
 -26   1   5        119.50        112.68        35.22 o
 -25   1   5         56.24         31.24        33.40 o
 -24   1   5          6.15         25.29        16.76 o
 -23   1   5         96.84        102.54        22.35 o
 -22   1   5          4.75         23.67        15.80 o
 -21   1   5        457.94        459.42        29.88 o
 -20   1   5         10.34         14.55        11.30 o
 -19   1   5        218.66        211.74        19.50 o
 -18   1   5        399.58        362.28        25.51 o
 -17   1   5        943.50        940.00        38.77 o
 -16   1   5        531.14        517.36        28.34 o
 -15   1   5        102.24         67.48        12.22 o
 -14   1   5        749.64        719.72        28.11 o
 -13   1   5        243.09        215.02        12.94 o
 -12   1   5       1865.31       2153.84        41.58 o
 -11   1   5         32.75         47.98         7.39 o
 -10   1   5        555.08        732.61        23.31 o
  -9   1   5       5256.95       5291.74        48.10 o
  -8   1   5        563.01        631.38        13.59 o
  -7   1   5      12019.41      12759.58        50.13 o
  -6   1   5        481.51        539.85        17.39 o
  -5   1   5       9062.70       9543.01        71.28 o
  -4   1   5      10905.88      11253.09        91.21 o
  -3   1   5      20453.71      21130.69       111.43 o
  -2   1   5       2693.83       2969.98        19.31 o
  -1   1   5      12857.96      13515.09       119.96 o
   0   1   5        377.99        431.06        11.53 o
   1   1   5         96.98        138.20         7.58 o
   2   1   5       5258.97       5838.99        96.78 o
   3   1   5       1035.28       1143.08        48.75 o
   4   1   5        742.55        942.37        26.82 o
   5   1   5        241.30        355.26        23.12 o
   6   1   5      13458.95      14091.22       150.20 o
   7   1   5         36.96         11.40        13.79 o
   8   1   5        746.67        704.30        32.45 o
   9   1   5        797.13        704.48        33.37 o
  10   1   5        233.54        247.07        25.07 o
  11   1   5       1298.38       1490.84        63.94 o
  12   1   5        125.18        125.93        18.13 o
  13   1   5        531.45        514.23        31.53 o
  14   1   5        199.11        210.35        43.95 o
  15   1   5       5304.52       5130.06       177.39 o
  16   1   5        430.62        375.39        46.66 o
  17   1   5        490.02        451.93        47.82 o
  18   1   5        144.95        138.53        26.46 o
  19   1   5         77.34         27.26        21.22 o
  20   1   5          8.11          7.70        20.47 o
  21   1   5          7.21         -0.55        19.24 o
  22   1   5        108.63         66.70        23.97 o
  23   1   5        680.45        747.21        56.01 o
 -27   2   5        389.56        373.91        75.94 o
 -26   2   5        329.67        355.01        66.70 o
 -25   2   5          1.26          6.69        28.25 o
 -24   2   5       1251.01       1298.37        98.34 o
 -23   2   5         99.96         82.41        24.28 o
 -22   2   5          8.87         -0.48        18.18 o
 -21   2   5        266.14        316.28        26.52 o
 -20   2   5       1079.56       1022.96        44.07 o
 -19   2   5        631.86        604.05        26.71 o
 -18   2   5        837.67        852.65        26.28 o
 -17   2   5        124.57        131.43        10.99 o
 -16   2   5        296.19        293.15        14.64 o
 -15   2   5          2.30          5.99         7.24 o
 -14   2   5         32.64         47.99         7.03 o
 -13   2   5       1606.07       1697.03        30.60 o
 -12   2   5       6502.56       6546.02        86.25 o
 -11   2   5       6141.06       5686.53        58.80 o
 -10   2   5       7988.98       8698.37        72.77 o
  -9   2   5        109.96         47.56         5.03 o
  -8   2   5       2046.22       2211.65        29.12 o
  -7   2   5       3561.47       3769.38        31.50 o
  -6   2   5         77.23         99.82         7.17 o
  -5   2   5       3954.78       4231.52        39.16 o
  -4   2   5         78.41         85.25         7.68 o
  -3   2   5        428.09        472.44        10.62 o
  -2   2   5      15850.56      16309.51        86.71 o
  -1   2   5        822.83        827.73        13.94 o
   0   2   5       1088.06       1137.38        19.30 o
   1   2   5      12931.55      13966.98       138.18 o
   2   2   5       7855.19       8277.24       106.93 o
   3   2   5      32921.96      33677.54       188.00 o
   4   2   5       2027.52       2128.31        40.40 o
   5   2   5         24.43         77.04        20.36 o
   6   2   5       6337.15       6734.46        84.21 o
   7   2   5        261.94        308.34        21.88 o
   8   2   5        352.01        348.44        25.43 o
   9   2   5        770.31        821.19        34.00 o
  10   2   5       1048.37        937.00        37.64 o
  11   2   5         12.73         24.13        16.77 o
  12   2   5         78.15        100.60        18.04 o
  13   2   5       1001.06        876.04        43.21 o
  14   2   5       1745.81       2050.84        71.65 o
  15   2   5       2058.02       2052.11        74.16 o
  16   2   5       1714.21       1708.89        69.90 o
  17   2   5        427.06        390.76        35.83 o
  18   2   5       1844.78       1840.56        86.24 o
  19   2   5        461.26        528.62        48.94 o
  20   2   5       2667.20       2638.08        90.98 o
  21   2   5         68.88         39.69        21.81 o
  22   2   5         27.26          8.08        22.78 o
  23   2   5         30.51         31.37        22.24 o
 -27   3   5        179.12        149.37        41.36 o
 -26   3   5          1.83        -27.86        45.08 o
 -25   3   5         15.43         21.39        27.55 o
 -24   3   5        671.06        616.51        48.78 o
 -23   3   5        648.59        617.44        44.47 o
 -22   3   5          0.78        -11.69        17.72 o
 -21   3   5       1125.96       1095.95        55.44 o
 -20   3   5         58.96         44.65        18.65 o
 -19   3   5        306.53        294.52        27.93 o
 -18   3   5         69.41         52.32        15.21 o
 -17   3   5       2901.21       2798.62        51.05 o
 -16   3   5       1387.28       1377.60        34.35 o
 -15   3   5        242.98        225.03        20.60 o
 -14   3   5       1461.76       1228.41        42.61 o
 -13   3   5        423.18        371.04        20.94 o
 -12   3   5       4332.40       4315.16        81.48 o
 -11   3   5       4338.20       4461.73        55.67 o
 -10   3   5       5288.23       5277.50        56.16 o
  -9   3   5       4397.16       4507.22        47.77 o
  -8   3   5        147.56        148.69        10.43 o
  -7   3   5       9795.95       9589.40        73.58 o
  -6   3   5       6130.25       6289.97        65.42 o
  -5   3   5       4860.23       4781.81        71.25 o
  -4   3   5        110.93        148.27         8.41 o
  -3   3   5       1103.01        979.54        16.72 o
  -2   3   5      28549.58      29076.99       114.94 o
  -1   3   5       1771.02       2038.40        27.31 o
   0   3   5       4900.77       5140.36        42.61 o
   1   3   5        140.61        137.77         9.14 o
   2   3   5       1350.65       1268.21        31.29 o
   3   3   5        141.90        106.54        11.23 o
   4   3   5       2599.65       2553.99        57.40 o
   5   3   5        100.06        134.49        13.74 o
   6   3   5        388.07        486.25        25.39 o
   7   3   5          0.81         28.62        12.47 o
   8   3   5         60.41        134.48        14.99 o
   9   3   5         43.44         64.01        13.52 o
  10   3   5        890.48        939.23        35.27 o
  11   3   5       1362.90       1362.09        43.44 o
  12   3   5        384.04        449.37        27.41 o
  13   3   5        410.41        406.14        26.48 o
  14   3   5        245.13        255.37        22.78 o
  15   3   5         30.29         47.58        14.23 o
  16   3   5        762.70        779.07        42.74 o
  17   3   5         20.98         19.90        13.88 o
  18   3   5       1111.28       1166.82        56.04 o
  19   3   5       6272.35       6177.04       127.17 o
  20   3   5          0.04         14.24        20.42 o
  21   3   5          3.43        -27.12        27.12 o
  22   3   5        818.97        872.03        70.81 o
  23   3   5       3063.12       3127.73       155.55 o
 -26   4   5          0.89        -14.56        23.60 o
 -25   4   5        216.39        228.92        31.17 o
 -24   4   5        523.33        529.85        39.96 o
 -23   4   5          0.54         16.08        20.38 o
 -22   4   5        201.69        189.78        26.77 o
 -21   4   5         24.81         44.75        20.52 o
 -20   4   5        219.65        142.90        26.97 o
 -19   4   5        126.61        118.02        20.52 o
 -18   4   5       3161.81       3103.10        81.68 o
 -17   4   5         42.75         32.81        17.76 o
 -16   4   5       3121.19       2902.95        67.52 o
 -15   4   5         36.59         22.65        14.00 o
 -14   4   5       3312.56       3270.49        67.06 o
 -13   4   5         85.76         68.13        13.92 o
 -12   4   5       1536.10       1442.94        42.40 o
 -11   4   5        171.96        104.14        15.98 o
 -10   4   5         56.21         48.84        13.23 o
  -9   4   5         55.10         41.72        10.25 o
  -8   4   5      19958.06      20886.53       168.48 o
  -7   4   5        238.56        192.15        10.08 o
  -6   4   5       1588.40       1667.54        29.13 o
  -5   4   5        138.57        102.99        19.70 o
  -4   4   5       9880.98      10296.98        77.90 o
  -3   4   5       2261.70       2346.81        30.87 o
  -2   4   5      14096.18      13910.43        96.07 o
  -1   4   5       1911.06       1873.53        33.03 o
   0   4   5       2023.08       2082.99        34.34 o
   1   4   5        745.73        760.83        25.87 o
   2   4   5       5510.48       5699.94        71.89 o
   3   4   5       1448.65       1371.99        49.62 o
   4   4   5        451.61        528.66        32.99 o
   5   4   5        266.63        257.08        20.29 o
   6   4   5       1201.31       1388.69        44.55 o
   7   4   5       2773.49       2687.61        58.20 o
   8   4   5         91.79        106.98        15.78 o
   9   4   5        543.02        507.49        29.35 o
  10   4   5         81.56         93.76        14.89 o
  11   4   5         67.38         49.73        12.85 o
  12   4   5          4.99          7.89        11.31 o
  13   4   5          5.53         -8.42        11.93 o
  14   4   5        335.61        357.70        26.47 o
  15   4   5       1171.65       1113.33        45.96 o
  16   4   5        779.85        725.90        40.39 o
  17   4   5       1146.88       1202.42        60.20 o
  18   4   5       2508.94       2615.91        90.52 o
  19   4   5        192.66        161.34        28.21 o
  20   4   5        313.43        293.14        35.34 o
  21   4   5        367.59        360.78        41.92 o
  22   4   5        282.27        306.63        77.78 o
 -26   5   5         83.30         50.74        27.25 o
 -25   5   5       1075.09       1097.10        66.19 o
 -24   5   5       1306.49       1266.57        62.12 o
 -23   5   5        197.15        189.54        25.38 o
 -22   5   5        505.30        398.90        34.32 o
 -21   5   5        518.66        453.37        39.02 o
 -20   5   5       3626.98       3644.70       102.58 o
 -19   5   5        864.60        863.95        53.97 o
 -18   5   5        394.00        343.88        27.50 o
 -17   5   5       1480.54       1303.42        49.81 o
 -16   5   5       1885.97       1764.80        59.79 o
 -15   5   5        137.69        109.76        17.88 o
 -14   5   5        878.28        823.71        39.76 o
 -13   5   5       3391.07       3076.14        96.63 o
 -12   5   5          0.51         -1.76        16.91 o
 -11   5   5       2451.85       2397.21        78.43 o
 -10   5   5          3.06         15.55        20.84 o
  -9   5   5       3316.53       3325.71        53.08 o
  -8   5   5        374.42        335.02        17.69 o
  -7   5   5        165.90        142.47        10.85 o
  -6   5   5         37.06         21.08         6.89 o
  -5   5   5        294.86        340.21        14.93 o
  -4   5   5        732.91        735.22        23.68 o
  -3   5   5       1573.48       1537.98        40.86 o
  -2   5   5        679.40        614.61        19.41 o
  -1   5   5       2882.88       3006.44        46.31 o
   0   5   5        797.90        969.90        44.05 o
   1   5   5        263.94        222.11        15.95 o
   2   5   5        705.52        743.66        37.66 o
   3   5   5       1460.94       1489.51        71.85 o
   4   5   5       2150.45       2008.94        56.98 o
   5   5   5          6.18         11.61        11.21 o
   6   5   5       1011.38        945.83        39.30 o
   7   5   5        669.14        702.71        35.18 o
   8   5   5       3323.16       3248.00        70.28 o
   9   5   5        305.60        284.34        21.91 o
  10   5   5       2268.94       2273.77        57.36 o
  11   5   5         33.13         26.04        12.77 o
  12   5   5       1523.03       1497.77        49.61 o
  13   5   5          3.45         -4.34        12.31 o
  14   5   5        232.22        185.58        20.28 o
  15   5   5         20.64          0.73        13.56 o
  16   5   5       1642.91       1576.97        61.20 o
  17   5   5        156.46        148.04        22.00 o
  18   5   5         11.39         -5.58        23.70 o
  19   5   5        568.23        569.24        47.37 o
  20   5   5          2.45        -30.20        30.20 o
  21   5   5         66.80         54.50        24.42 o
  22   5   5        561.58        610.69        58.65 o
 -25   6   5       2514.65       2677.71       114.30 o
 -24   6   5       1716.76       1732.74        79.26 o
 -23   6   5         94.06         91.08        29.30 o
 -22   6   5        474.49        461.92        45.82 o
 -21   6   5         19.54          1.14        33.19 o
 -20   6   5        766.86        761.16        69.28 o
 -19   6   5        272.36        297.91        35.62 o
 -18   6   5        101.24         77.78        26.09 o
 -17   6   5        144.32        129.74        25.18 o
 -16   6   5        468.03        369.29        35.58 o
 -15   6   5        252.07        155.57        26.91 o
 -14   6   5         53.50          9.37        18.78 o
 -13   6   5        108.07        116.36        24.17 o
 -12   6   5       1301.18       1266.48        62.51 o
 -11   6   5         13.76          1.00        18.07 o
 -10   6   5        145.36        135.72        15.58 o
  -9   6   5       3096.38       2928.71        54.40 o
  -8   6   5        485.77        501.33        28.36 o
  -7   6   5        608.05        621.14        20.67 o
  -6   6   5        298.50        332.05        17.12 o
  -5   6   5          8.25          9.64         6.08 o
  -4   6   5         92.04         84.85         9.61 o
  -3   6   5        128.58        116.92         9.41 o
  -2   6   5        431.43        402.23        18.72 o
  -1   6   5        411.10        499.28        19.68 o
   0   6   5        205.38        179.69        14.25 o
   1   6   5        124.61         86.13        16.32 o
   2   6   5        332.64        307.53        18.75 o
   3   6   5        716.74        614.20        25.93 o
   4   6   5         85.31         63.38        12.26 o
   5   6   5       5312.85       5222.27        88.09 o
   6   6   5        161.15        175.29        27.19 o
   7   6   5        646.33        684.59        46.07 o
   8   6   5         28.52         11.40        15.32 o
   9   6   5         57.82         85.37        17.65 o
  10   6   5          0.25         32.13        15.25 o
  11   6   5       4168.45       4202.53        95.40 o
  12   6   5          0.90         32.26        15.38 o
  13   6   5         50.63         52.77        14.59 o
  14   6   5        508.40        476.50        33.74 o
  15   6   5       1686.21       1712.48        64.12 o
  16   6   5        163.58        141.53        21.13 o
  17   6   5        132.55        115.98        36.38 o
  18   6   5         46.01         26.05        23.54 o
  19   6   5         15.08          7.86        24.35 o
  20   6   5       2922.74       3119.89       127.98 o
  21   6   5          0.04          5.62        31.23 o
 -24   7   5          6.16         41.04        25.55 o
 -23   7   5         35.15         52.72        26.03 o
 -22   7   5         79.38         45.63        30.88 o
 -21   7   5        301.17        289.75        35.97 o
 -20   7   5        465.52        428.82        52.63 o
 -19   7   5       1384.48       1276.50        76.83 o
 -18   7   5       1796.65       1830.78       100.51 o
 -17   7   5         35.46         10.15        20.47 o
 -16   7   5       1630.48       1428.21        68.86 o
 -15   7   5        836.46        820.02        51.96 o
 -14   7   5        527.36        542.27        48.17 o
 -13   7   5          7.41        -12.90        21.64 o
 -12   7   5         40.62         35.43        22.28 o
 -11   7   5       3431.30       3283.32       103.39 o
 -10   7   5        124.36        123.64        23.67 o
  -9   7   5        140.08        176.74        15.54 o
  -8   7   5        203.65        174.56        16.69 o
  -7   7   5       2910.27       2651.87        46.21 o
  -6   7   5       4033.92       3996.66        60.94 o
  -5   7   5         74.61         64.60        10.37 o
  -4   7   5          2.35         16.15         9.56 o
  -3   7   5        544.72        531.38        23.23 o
  -2   7   5       7247.56       6635.97        79.51 o
  -1   7   5        552.83        508.54        20.72 o
   0   7   5        245.28        267.98        15.96 o
   1   7   5        677.53        589.67        25.23 o
   2   7   5       3462.33       3302.97        69.60 o
   3   7   5        717.01        746.07        30.60 o
   4   7   5        192.68        203.94        19.51 o
   5   7   5       1062.87       1027.23        42.34 o
   6   7   5      11758.71      12088.66       167.76 o
   7   7   5         71.39         42.60        19.03 o
   8   7   5        184.78        240.00        24.18 o
   9   7   5       1720.49       1715.67        56.65 o
  10   7   5       1592.61       1640.26        51.62 o
  11   7   5       9041.87       9167.01       199.82 o
  12   7   5        545.96        591.50        42.66 o
  13   7   5         83.27         80.37        22.19 o
  14   7   5          7.20         -9.71        19.99 o
  15   7   5       3155.90       3071.67       100.78 o
  16   7   5         29.06         23.21        21.67 o
  17   7   5        214.34        157.03        30.19 o
  18   7   5         76.16         67.16        26.41 o
  19   7   5        130.08         73.55        26.29 o
  20   7   5        777.89        765.97        61.58 o
 -23   8   5         55.49         56.97        26.53 o
 -22   8   5       1457.07       1494.89        84.95 o
 -21   8   5         58.36         75.54        29.28 o
 -20   8   5       3123.18       3181.83       117.37 o
 -19   8   5        107.41        113.32        30.08 o
 -18   8   5          8.22         18.12        23.03 o
 -17   8   5        656.55        592.12        62.73 o
 -16   8   5        918.47        884.54        57.64 o
 -15   8   5       3249.45       3100.11       116.97 o
 -14   8   5          1.72         -6.05        21.24 o
 -13   8   5         81.01         33.76        22.30 o
 -12   8   5       4110.16       3912.99       133.80 o
 -11   8   5       2039.02       2062.17        84.32 o
 -10   8   5        480.78        422.12        35.09 o
  -9   8   5        129.75         88.60        14.49 o
  -8   8   5        217.17        225.67        18.74 o
  -7   8   5       1853.13       1772.54        47.92 o
  -6   8   5        922.14        844.22        29.75 o
  -5   8   5       1975.19       2149.87        50.19 o
  -4   8   5         46.19         14.16         9.22 o
  -3   8   5       2565.77       2576.32        51.15 o
  -2   8   5        606.29        635.03        25.37 o
  -1   8   5       1633.97       1653.94        42.37 o
   0   8   5       1245.60       1203.11        34.45 o
   1   8   5        648.74        706.55        30.51 o
   2   8   5       1021.21       1084.14        40.03 o
   3   8   5       1340.99       1233.51        42.66 o
   4   8   5         11.46          4.78        14.02 o
   5   8   5          0.04         18.39        11.43 o
   6   8   5       9320.38       9477.47       122.17 o
   7   8   5        976.07        910.75        43.18 o
   8   8   5        195.19        179.54        31.38 o
   9   8   5        470.78        430.05        38.22 o
  10   8   5        824.57        839.09        48.69 o
  11   8   5        332.81        322.84        32.78 o
  12   8   5        819.34        837.07        51.18 o
  13   8   5          3.57          8.35        18.83 o
  14   8   5       1596.94       1533.37        71.06 o
  15   8   5        861.37        840.56        54.63 o
  16   8   5         37.54        -15.08        24.15 o
  17   8   5         47.25         62.28        22.01 o
  18   8   5          5.70        -20.32        20.32 o
  19   8   5          4.05        -21.82        23.49 o
 -22   9   5          0.39        -23.59        23.59 o
 -21   9   5        320.90        262.90        36.12 o
 -20   9   5        162.10        170.06        34.48 o
 -19   9   5         72.52         52.64        23.79 o
 -18   9   5        111.47         87.82        26.70 o
 -17   9   5       1733.62       1758.02        91.63 o
 -16   9   5         91.24         45.42        28.37 o
 -15   9   5         70.28         59.42        28.28 o
 -14   9   5        506.67        560.81        51.75 o
 -13   9   5       2603.06       2552.76       103.78 o
 -12   9   5       1000.18        869.27        60.55 o
 -11   9   5        869.51        893.57        53.52 o
 -10   9   5         90.31         93.42        17.00 o
  -9   9   5        364.03        300.44        27.43 o
  -8   9   5        365.90        356.96        24.54 o
  -7   9   5         49.26         18.93        14.26 o
  -6   9   5       6089.60       6164.29        86.56 o
  -5   9   5        279.63        355.89        23.33 o
  -4   9   5       2534.06       2465.45        53.48 o
  -3   9   5       3656.18       3676.21        74.57 o
  -2   9   5       1115.52       1044.11        37.79 o
  -1   9   5        362.99        263.94        18.90 o
   0   9   5        146.70        142.68        15.44 o
   1   9   5       1786.78       1788.17        50.62 o
   2   9   5         41.53         34.80        12.10 o
   3   9   5         26.00         16.29        12.19 o
   4   9   5        282.27        293.11        23.62 o
   5   9   5        141.02        115.70        15.12 o
   6   9   5          5.32         18.80        14.16 o
   7   9   5       2496.53       2428.03        66.43 o
   8   9   5        113.67         97.80        23.29 o
   9   9   5        101.74         55.83        18.42 o
  10   9   5        291.86        233.66        31.59 o
  11   9   5         10.65         20.18        18.56 o
  12   9   5         67.13         58.63        19.95 o
  13   9   5          3.98         -6.53        18.10 o
  14   9   5        558.86        526.03        43.14 o
  15   9   5        123.71        116.19        23.62 o
  16   9   5          0.01         -6.06        18.70 o
  17   9   5         84.99         13.75        26.11 o
  18   9   5        360.86        323.98        41.20 o
 -21  10   5        522.91        465.14        54.88 o
 -20  10   5        260.63        185.42        34.68 o
 -19  10   5        197.18        141.20        31.62 o
 -18  10   5         13.24        -20.13        20.92 o
 -17  10   5       1336.13       1378.75        77.04 o
 -16  10   5         75.14         29.67        26.87 o
 -15  10   5       1888.02       1957.55       112.82 o
 -14  10   5        854.82        919.53        68.86 o
 -13  10   5        251.42        214.87        36.48 o
 -12  10   5          8.80        -20.85        20.85 o
 -11  10   5          4.69          0.38        17.69 o
 -10  10   5        166.49        140.08        21.86 o
  -9  10   5        776.48        681.67        41.57 o
  -8  10   5         27.23         18.38        17.79 o
  -7  10   5        337.57        339.12        29.83 o
  -6  10   5         59.39         61.69        13.97 o
  -5  10   5       1119.18       1076.59        40.03 o
  -4  10   5       1485.60       1428.35        49.25 o
  -3  10   5        253.91        237.14        22.40 o
  -2  10   5        597.33        528.10        32.85 o
  -1  10   5       2639.48       2784.59        62.47 o
   0  10   5         10.27        -12.36        12.36 o
   1  10   5       2622.06       2649.08        60.72 o
   2  10   5         54.02         54.25        12.29 o
   3  10   5        282.68        305.48        23.26 o
   4  10   5       1129.61       1099.00        41.37 o
   5  10   5        772.12        719.72        37.69 o
   6  10   5       1231.14       1234.73        58.18 o
   7  10   5         26.37         47.22        19.49 o
   8  10   5        392.42        323.28        31.74 o
   9  10   5         21.61        -16.11        16.11 o
  10  10   5        351.55        282.61        40.01 o
  11  10   5         85.51         67.07        24.05 o
  12  10   5          0.10          9.92        20.60 o
  13  10   5          7.20         -6.74        20.74 o
  14  10   5        125.34        123.30        26.59 o
  15  10   5       1505.91       1632.93        80.34 o
  16  10   5         56.87         45.31        29.84 o
 -19  11   5        626.16        596.94        55.30 o
 -18  11   5        309.40        323.05        41.44 o
 -17  11   5        573.08        559.01        52.11 o
 -16  11   5        576.43        584.06        63.55 o
 -15  11   5       2856.20       2977.68       107.07 o
 -14  11   5        685.41        686.02        51.74 o
 -13  11   5       1288.21       1307.44        69.77 o
 -12  11   5         60.23         39.66        20.05 o
 -11  11   5        218.10        200.09        25.32 o
 -10  11   5        764.86        750.38        46.87 o
  -9  11   5        379.37        328.90        31.04 o
  -8  11   5         10.48          6.02        20.54 o
  -7  11   5        954.75        855.39        47.85 o
  -6  11   5         12.40         31.83        14.88 o
  -5  11   5       1064.95       1001.26        44.73 o
  -4  11   5       1508.99       1510.51        53.71 o
  -3  11   5        727.21        797.90        41.98 o
  -2  11   5       1635.49       1577.76        58.66 o
  -1  11   5        101.54         98.10        18.90 o
   0  11   5        719.15        758.02        41.37 o
   1  11   5        118.52         97.98        21.05 o
   2  11   5       1042.04       1046.23        45.44 o
   3  11   5          4.02        -15.66        15.66 o
   4  11   5        780.12        883.37        52.53 o
   5  11   5         15.35         34.24        19.45 o
   6  11   5        716.78        702.07        46.04 o
   7  11   5        516.32        565.91        48.32 o
   8  11   5          6.06          1.69        22.34 o
   9  11   5          9.79        -12.09        26.64 o
  10  11   5        631.69        631.90        55.22 o
  11  11   5        507.65        513.84        55.18 o
  12  11   5       1935.56       2032.08        96.05 o
  13  11   5        215.73        232.07        35.93 o
  14  11   5        154.32        158.51        32.19 o
  15  11   5        210.67        291.33        45.20 o
 -17  12   5         57.55         46.30        27.17 o
 -16  12   5       3142.87       3525.60       123.13 o
 -15  12   5         69.45         82.09        24.95 o
 -14  12   5        691.69        758.78        56.85 o
 -13  12   5        400.46        394.79        41.38 o
 -12  12   5        241.85        261.25        33.16 o
 -11  12   5       1185.94       1197.07        62.20 o
 -10  12   5       1150.67       1279.50        62.90 o
  -9  12   5        108.96        131.36        31.42 o
  -8  12   5          0.20        -14.15        14.15 o
  -7  12   5         12.51         14.25        15.52 o
  -6  12   5        190.32        148.42        20.33 o
  -5  12   5        206.86        181.55        20.33 o
  -4  12   5          7.71          8.13        15.68 o
  -3  12   5       1360.58       1448.92        64.45 o
  -2  12   5        385.50        386.33        33.58 o
  -1  12   5        395.43        344.89        31.46 o
   0  12   5        178.20        173.36        24.42 o
   1  12   5       2652.48       2828.78        83.69 o
   2  12   5        476.18        389.43        44.42 o
   3  12   5       1672.01       1772.71        75.34 o
   4  12   5          7.90        -18.66        18.66 o
   5  12   5          6.34          4.03        18.56 o
   6  12   5       1836.13       1945.15        89.37 o
   7  12   5        395.09        402.46        43.15 o
   8  12   5       1239.44       1323.58        77.97 o
   9  12   5         94.48        145.54        36.07 o
  10  12   5          5.14         -7.09        24.82 o
  11  12   5       1492.09       1546.86        98.66 o
  12  12   5        164.40        166.34        30.13 o
  13  12   5         34.46         33.79        23.02 o
 -14  13   5          5.79         34.40        24.15 o
 -13  13   5        401.12        551.77        48.82 o
 -12  13   5        121.54        126.09        29.91 o
 -11  13   5        290.28        251.60        35.85 o
 -10  13   5        757.88        798.01        53.35 o
  -9  13   5         22.94         14.94        25.15 o
  -8  13   5        331.30        373.02        36.60 o
  -7  13   5        225.22        252.67        31.06 o
  -6  13   5         56.21          1.16        16.78 o
  -5  13   5         12.37        -11.02        15.11 o
  -4  13   5        183.68        179.81        23.28 o
  -3  13   5          1.39         11.58        26.29 o
  -2  13   5         13.22        -19.36        19.36 o
  -1  13   5         18.94         27.58        43.98 o
   0  13   5         59.39         47.41        28.22 o
   1  13   5       1915.83       2093.32        88.99 o
   2  13   5       1110.52       1137.59        68.01 o
   3  13   5        481.79        555.48        49.21 o
   4  13   5        214.37        159.85        28.20 o
   5  13   5         55.66        -12.36        20.63 o
   6  13   5        925.49        909.55       108.70 o
   7  13   5       1209.15       1103.60        79.69 o
   8  13   5        359.62        346.72        46.22 o
   9  13   5        243.80        249.01        41.82 o
  10  13   5        774.09        733.38        70.13 o
 -11  14   5        827.05        835.63        67.46 o
 -10  14   5        104.56         67.11        22.98 o
  -9  14   5       1407.67       1580.08        81.98 o
  -8  14   5        286.52        293.10        35.93 o
  -7  14   5         84.63         12.93        20.35 o
  -6  14   5          0.37        -26.54        26.54 o
  -5  14   5        766.12        800.00        59.62 o
  -4  14   5        309.72        254.34        37.39 o
  -3  14   5         73.22         25.67        24.32 o
  -2  14   5         32.32         15.30        22.38 o
  -1  14   5         70.18         49.07        27.65 o
   0  14   5       1743.35       1940.05       110.76 o
   1  14   5         61.95        101.78        31.46 o
   2  14   5         45.74         10.41        28.09 o
   3  14   5         44.02        -23.17        23.17 o
   4  14   5        245.72        290.82        46.91 o
   5  14   5          1.11        -23.93        23.93 o
   6  14   5          0.23        -18.88        24.54 o
 -28   0   6       1441.93       1352.25       131.90 o
 -27   0   6         61.55        148.68        48.94 o
 -26   0   6        666.55        747.76        93.77 o
 -25   0   6       5805.06       5990.70       252.17 o
 -24   0   6         67.87        172.30        36.21 o
 -23   0   6      10767.37      11212.64       349.94 o
 -22   0   6        394.00        409.68        51.82 o
 -21   0   6       2441.21       2790.54       131.22 o
 -20   0   6       6670.70       7059.92       204.72 o
 -19   0   6       2616.71       2627.99        95.79 o
 -18   0   6      15384.60      15874.11       318.22 o
 -17   0   6         65.76        135.67        24.65 o
 -16   0   6      17469.90      16975.64       292.56 o
 -15   0   6      25648.21      24308.60       243.98 o
 -14   0   6        341.46        302.33        24.81 o
 -13   0   6       9454.83       9908.75       149.42 o
 -12   0   6       2689.97       2829.89        52.54 o
 -11   0   6       8044.22       8806.20        95.26 o
 -10   0   6        695.30        669.96        20.10 o
  -9   0   6       6725.18       7824.85        67.11 o
  -8   0   6      21639.54      21654.09       184.74 o
  -7   0   6       4918.82       4970.57        40.73 o
  -6   0   6      24173.36      22372.30       267.74 o
  -5   0   6      12191.85      12004.32        81.23 o
  -4   0   6      38781.90      37801.99       398.88 o
  -3   0   6       4996.27       5732.98        76.99 o
  -2   0   6       9487.65      10073.07        85.11 o
  -1   0   6      73154.09      74058.77       718.48 o
   0   0   6        807.11       1068.41        52.10 o
   1   0   6        795.82       1155.47        48.01 o
   2   0   6      58635.12      60486.42       534.45 o
   3   0   6       2408.29       2894.05       109.55 o
   4   0   6      37954.00      35184.90       656.52 o
   5   0   6      25351.06      27577.99       369.48 o
   6   0   6       9188.36       8780.77       191.65 o
   7   0   6       1919.17       1793.94        92.11 o
   8   0   6        199.33        302.17        69.03 o
   9   0   6       4289.29       4398.79       235.87 o
  10   0   6      11584.55      12917.19       262.15 o
  11   0   6      25432.74      26453.32       629.61 o
  12   0   6       8471.84       8497.60       160.21 o
  13   0   6       5946.87       6100.18       131.03 o
  14   0   6       4605.02       4194.18       226.72 o
  15   0   6        450.22        499.27        89.11 o
  16   0   6       4139.41       4326.40       242.07 o
  17   0   6       3236.05       3025.03       208.60 o
  18   0   6        134.45         89.46        77.86 o
  19   0   6       3356.22       3480.61       192.83 o
  20   0   6        142.59        155.81        51.96 o
  21   0   6       5415.08       5811.21       192.93 o
  22   0   6       3496.01       3791.33       211.29 o
 -28   1   6       1506.45       1609.64       102.67 o
 -27   1   6        119.31         68.74        35.19 o
 -26   1   6        261.62        229.40        60.09 o
 -25   1   6        352.93        330.33        65.15 o
 -24   1   6       6497.04       7089.29       166.29 o
 -23   1   6        174.07        227.99        27.42 o
 -22   1   6       4452.07       4777.73       107.45 o
 -21   1   6       1116.57       1142.33        45.17 o
 -20   1   6       1299.61       1351.73        51.43 o
 -19   1   6       3855.29       3986.23        76.68 o
 -18   1   6          7.63          8.73        11.23 o
 -17   1   6       8219.87       8100.03       101.11 o
 -16   1   6       4039.82       4116.37        73.07 o
 -15   1   6       4488.41       4290.75        67.54 o
 -14   1   6      11233.99      11070.12       130.93 o
 -13   1   6       3413.81       3417.17        53.80 o
 -12   1   6        353.58        320.92        13.65 o
 -11   1   6       4553.89       4171.66        45.90 o
 -10   1   6       4856.64       4846.87        47.89 o
  -9   1   6      25048.01      25383.74       114.75 o
  -8   1   6        479.70        417.10         9.86 o
  -7   1   6      80560.91      82123.21       445.88 o
  -6   1   6       3314.32       3297.14        25.30 o
  -5   1   6      23043.52      22976.96       163.70 o
  -4   1   6       6604.33       6924.35        45.61 o
  -3   1   6      17867.02      18124.61       153.87 o
  -2   1   6         10.35         20.65         5.82 o
  -1   1   6       4934.89       4905.29        53.07 o
   0   1   6       7147.68       7585.12        70.50 o
   1   1   6      23608.10      24369.76       386.81 o
   2   1   6        516.25        640.19        19.09 o
   3   1   6      53640.21      54539.63       359.86 o
   4   1   6       3862.35       3796.01       101.12 o
   5   1   6      19712.48      18279.63       248.89 o
   6   1   6       4402.19       4459.23        79.30 o
   7   1   6      11295.06      11555.55       174.37 o
   8   1   6        168.22        182.81        28.47 o
   9   1   6       2426.40       2546.28        64.44 o
  10   1   6        506.57        452.46        29.90 o
  11   1   6      13586.28      13840.95       194.69 o
  12   1   6       1327.40       1195.20        58.75 o
  13   1   6      17526.17      17334.13       206.38 o
  14   1   6        262.03        370.30        56.03 o
  15   1   6        543.95        687.52        63.57 o
  16   1   6        167.79        196.18        33.00 o
  17   1   6        261.55        292.15        36.82 o
  18   1   6         69.69         54.46        23.17 o
  19   1   6        132.54        183.45        34.69 o
  20   1   6       6450.68       6312.35       168.68 o
  21   1   6        512.48        651.74        58.67 o
  22   1   6       3904.59       3958.43       126.75 o
 -27   2   6         97.10         34.42        38.48 o
 -26   2   6        379.34        346.41        71.81 o
 -25   2   6       1118.01       1208.08        82.13 o
 -24   2   6         49.12         78.86        24.67 o
 -23   2   6       5959.14       6146.02       142.74 o
 -22   2   6        955.72        968.08        52.14 o
 -21   2   6       8964.94       8806.21       146.78 o
 -20   2   6       2827.59       2891.03        82.38 o
 -19   2   6       4839.35       4981.52        94.38 o
 -18   2   6       3497.61       3613.41        58.62 o
 -17   2   6       4260.71       4277.35        53.48 o
 -16   2   6       3630.72       3715.13        46.73 o
 -15   2   6      15092.23      15454.53       128.79 o
 -14   2   6       2850.18       2839.05        51.46 o
 -13   2   6      10193.80      10478.12        93.41 o
 -12   2   6        722.27        628.93        19.30 o
 -11   2   6      14929.09      14716.75        76.38 o
 -10   2   6       2364.60       2094.26        29.58 o
  -9   2   6       7847.77       7477.29        49.29 o
  -8   2   6      10496.71      10279.14        71.29 o
  -7   2   6       5865.61       5637.71        83.91 o
  -6   2   6      22283.00      23008.68       216.30 o
  -5   2   6       1087.36       1159.31        18.75 o
  -4   2   6      11070.28      11369.75       131.38 o
  -3   2   6       1356.55       1508.74        19.78 o
  -2   2   6       9513.74       9769.36        59.33 o
  -1   2   6        564.79        653.73        14.94 o
   0   2   6       3632.53       3572.06        36.92 o
   1   2   6        105.94        169.85         9.58 o
   2   2   6      12186.61      11410.61        86.43 o
   3   2   6       5106.61       5127.04        55.58 o
   4   2   6      14281.71      13429.84       130.38 o
   5   2   6      10796.37      10571.40       218.87 o
   6   2   6      10359.41      10924.53       117.49 o
   7   2   6       2893.83       2865.60        58.05 o
   8   2   6       7227.31       7496.36        91.73 o
   9   2   6        296.26        271.72        23.64 o
  10   2   6      10647.83      10524.34       152.35 o
  11   2   6        477.80        466.50        30.99 o
  12   2   6       7649.91       7445.78       119.82 o
  13   2   6        841.75        823.18        43.30 o
  14   2   6       6178.31       5928.89       122.87 o
  15   2   6       4340.87       4331.04       108.82 o
  16   2   6       4635.10       4684.25       130.64 o
  17   2   6       4603.56       4566.33       133.12 o
  18   2   6       1269.51       1351.09        75.51 o
  19   2   6       3530.00       3414.54       115.18 o
  20   2   6       3364.57       3319.64       104.38 o
  21   2   6       3507.38       3706.27       135.27 o
  22   2   6       2260.86       2272.65       108.43 o
 -27   3   6        558.11        643.18        75.17 o
 -26   3   6       3868.13       3782.63       201.56 o
 -25   3   6        511.85        591.87        61.19 o
 -24   3   6       1258.73       1377.35        90.30 o
 -23   3   6        197.02        173.52        27.03 o
 -22   3   6       1537.98       1465.20        64.49 o
 -21   3   6       1662.27       1641.90        66.11 o
 -20   3   6       6045.07       6161.68       122.61 o
 -19   3   6       4549.61       4632.40        86.07 o
 -18   3   6       7816.19       7869.71       126.39 o
 -17   3   6       5376.29       5112.93        92.77 o
 -16   3   6        829.39        821.28        36.87 o
 -15   3   6       3817.30       3792.79        74.73 o
 -14   3   6       1445.16       1283.87        32.71 o
 -13   3   6       4488.89       4348.53        56.78 o
 -12   3   6        195.25        187.40        11.46 o
 -11   3   6      11272.48      11303.00       129.28 o
 -10   3   6       1161.12       1052.50        21.23 o
  -9   3   6      18369.82      18174.18       176.09 o
  -8   3   6       2581.62       2661.17        43.77 o
  -7   3   6      12906.90      13190.92       120.53 o
  -6   3   6       3743.14       4296.30        50.83 o
  -5   3   6       9586.91       9716.87        75.03 o
  -4   3   6          0.95         10.34         4.24 o
  -3   3   6      23145.20      23773.82       114.91 o
  -2   3   6       1131.92       1433.02        21.86 o
  -1   3   6      19430.20      19487.26       167.31 o
   0   3   6       4803.97       5497.37        49.37 o
   1   3   6      12442.86      11933.15       156.42 o
   2   3   6        274.78        295.92        16.80 o
   3   3   6      20374.82      19371.06       139.78 o
   4   3   6        157.00        162.69        14.96 o
   5   3   6      13163.49      13376.10       113.92 o
   6   3   6        362.58        346.15        19.86 o
   7   3   6      27222.45      28289.62       168.87 o
   8   3   6        213.37        209.99        17.79 o
   9   3   6      14586.76      14668.64       131.76 o
  10   3   6        105.02        105.77        16.09 o
  11   3   6       7363.02       7085.64        99.02 o
  12   3   6          6.40         20.36        14.32 o
  13   3   6      10251.36       9877.46       139.38 o
  14   3   6       1157.81       1206.64        48.14 o
  15   3   6       4731.76       4595.87        99.59 o
  16   3   6       2497.66       2444.61        75.22 o
  17   3   6       1081.64       1103.34        52.67 o
  18   3   6       1235.22       1300.70        58.68 o
  19   3   6        172.82        217.08        28.75 o
  20   3   6       2722.24       2819.26       117.38 o
  21   3   6        482.47        599.69        56.59 o
  22   3   6       1219.59       1274.42        83.71 o
 -27   4   6       2988.59       2902.93       139.75 o
 -26   4   6        593.47        653.90        56.66 o
 -25   4   6       3840.38       3993.57       120.00 o
 -24   4   6       1710.96       1700.37        76.91 o
 -23   4   6       1778.83       1763.69        97.25 o
 -22   4   6       9767.59      10045.31       154.23 o
 -21   4   6       1856.15       1856.17        99.40 o
 -20   4   6        619.07        636.15        42.78 o
 -19   4   6      18462.89      18084.27       247.88 o
 -18   4   6       1924.93       1759.44        55.21 o
 -17   4   6       6643.41       6954.49       105.15 o
 -16   4   6       9377.58       9446.71       118.96 o
 -15   4   6       5792.83       5869.49        90.89 o
 -14   4   6        865.72        899.46        35.20 o
 -13   4   6       1360.51       1372.71        47.99 o
 -12   4   6      10926.38      10649.50       154.52 o
 -11   4   6      10480.58       9962.86       124.72 o
 -10   4   6       2733.47       2645.14        54.97 o
  -9   4   6      13382.76      14225.07       136.10 o
  -8   4   6       3488.99       3457.75        38.48 o
  -7   4   6         78.69         58.70         6.88 o
  -6   4   6        512.19        514.16        19.09 o
  -5   4   6       1101.81       1255.65        34.24 o
  -4   4   6         45.95         31.34         7.35 o
  -3   4   6        933.89       1290.01        24.76 o
  -2   4   6      49051.41      50451.11       366.58 o
  -1   4   6       1653.72       1476.36        30.71 o
   0   4   6      10549.99      10522.93       115.35 o
   1   4   6       1921.95       2064.36        40.53 o
   2   4   6         63.07         70.48        14.73 o
   3   4   6        317.83        406.62        30.19 o
   4   4   6       2510.61       2632.63        72.96 o
   5   4   6       7063.62       6981.74       157.70 o
   6   4   6      18443.60      18625.59       205.37 o
   7   4   6       8508.80       8514.01       128.44 o
   8   4   6      18935.46      18638.60       160.58 o
   9   4   6       3375.58       3473.05        67.09 o
  10   4   6       9853.05       9800.68       115.77 o
  11   4   6       1026.00       1037.67        39.94 o
  12   4   6       2096.01       2085.35        57.59 o
  13   4   6         27.82          3.02        13.23 o
  14   4   6       1214.10       1164.02        50.35 o
  15   4   6       5407.65       5212.49       111.26 o
  16   4   6       6391.77       6385.94       123.34 o
  17   4   6       2252.15       2153.37        81.83 o
  18   4   6        644.83        640.15        46.54 o
  19   4   6       3792.37       3822.51       120.67 o
  20   4   6       1600.80       1474.72        77.48 o
  21   4   6         36.40         89.33        29.33 o
  22   4   6       2399.20       2406.46       165.37 o
 -26   5   6       4953.90       4946.98       153.11 o
 -25   5   6       1773.72       1794.42        83.95 o
 -24   5   6         31.10         13.29        18.92 o
 -23   5   6       2192.34       2353.71        81.49 o
 -22   5   6         26.15          4.51        20.26 o
 -21   5   6         59.85         15.59        20.06 o
 -20   5   6       4856.50       4742.09       115.66 o
 -19   5   6         17.79          7.26        20.01 o
 -18   5   6       2541.50       2551.16        70.05 o
 -17   5   6        570.62        512.33        39.18 o
 -16   5   6       1559.06       1524.64        64.00 o
 -15   5   6       3649.86       3612.37        94.15 o
 -14   5   6        967.02        975.44        48.55 o
 -13   5   6       6361.24       6591.48       134.22 o
 -12   5   6        841.28        863.34        48.94 o
 -11   5   6      19237.16      19666.91       260.91 o
 -10   5   6       9831.34       9651.69        92.47 o
  -9   5   6      13201.51      13291.50       144.61 o
  -8   5   6        587.00        628.35        25.71 o
  -7   5   6       6353.92       6318.60        84.79 o
  -6   5   6        454.53        502.08        22.89 o
  -5   5   6      10623.69      10534.07       165.56 o
  -4   5   6       1518.73       1582.47        32.67 o
  -3   5   6      37945.14      37955.87       236.81 o
  -2   5   6         18.60         21.94         4.96 o
  -1   5   6      74819.79      72779.95       572.40 o
   0   5   6       3646.15       4093.67        50.99 o
   1   5   6      13001.81      12798.37       123.14 o
   2   5   6        856.36        842.31        40.56 o
   3   5   6        520.08        455.04        28.80 o
   4   5   6        550.78        458.83        33.69 o
   5   5   6       4951.64       4620.69        92.05 o
   6   5   6       1685.61       1661.26        57.59 o
   7   5   6      36553.92      35583.32       242.17 o
   8   5   6       2963.67       2822.63        65.43 o
   9   5   6       9839.87       9467.60       122.13 o
  10   5   6        357.78        430.99        26.58 o
  11   5   6       1186.97       1175.58        43.97 o
  12   5   6        350.95        324.94        24.35 o
  13   5   6          5.69          2.37        13.61 o
  14   5   6          3.07         14.50        14.06 o
  15   5   6        422.32        412.20        29.88 o
  16   5   6       3646.79       3749.93        94.08 o
  17   5   6       2634.00       2760.12        92.59 o
  18   5   6        696.33        645.44        58.28 o
  19   5   6       2740.04       2776.73       105.60 o
  20   5   6       2343.22       2477.28       101.67 o
  21   5   6       2983.73       3031.54       115.67 o
 -25   6   6       2351.57       2391.93       106.99 o
 -24   6   6       2467.73       2502.40       107.58 o
 -23   6   6        415.52        367.52        62.94 o
 -22   6   6       1042.15        957.72        63.85 o
 -21   6   6       1590.42       1586.54        79.44 o
 -20   6   6        777.02        685.26        50.39 o
 -19   6   6       5345.10       5667.29       139.48 o
 -18   6   6       1805.22       1704.21        74.68 o
 -17   6   6       6815.06       6687.50       143.10 o
 -16   6   6       1511.58       1503.95        66.73 o
 -15   6   6       5029.10       4772.98       113.86 o
 -14   6   6       6035.58       5870.05       138.71 o
 -13   6   6       3491.59       3487.06       110.46 o
 -12   6   6       5902.80       5814.92       231.08 o
 -11   6   6       2427.75       2412.92        56.70 o
 -10   6   6      15455.02      15667.91       188.33 o
  -9   6   6       5096.66       5371.14       104.93 o
  -8   6   6       4315.28       3997.69        99.45 o
  -7   6   6       4559.23       4406.27        71.51 o
  -6   6   6        402.56        301.89        21.36 o
  -5   6   6       7524.20       7378.17        91.54 o
  -4   6   6       1628.94       1590.76        35.00 o
  -3   6   6       2540.57       2390.92        59.93 o
  -2   6   6       9114.64       8563.76        87.06 o
  -1   6   6        519.33        553.07        20.71 o
   0   6   6      13515.14      14282.15       127.44 o
   1   6   6       2570.65       2486.50        49.06 o
   2   6   6       2592.68       2652.76        51.59 o
   3   6   6        496.31        512.17        27.35 o
   4   6   6         23.14         70.73        18.41 o
   5   6   6       1699.01       1592.49        68.30 o
   6   6   6      15222.30      14887.96       177.45 o
   7   6   6        674.95        659.46        40.70 o
   8   6   6      21501.77      20868.34       197.68 o
   9   6   6       2662.12       2665.75        68.56 o
  10   6   6       2275.37       2247.63        64.89 o
  11   6   6       9939.16       9722.11       137.74 o
  12   6   6        907.03        898.65        44.46 o
  13   6   6        731.41        739.54        41.21 o
  14   6   6       3875.21       3900.74       116.18 o
  15   6   6       2170.34       2156.59        72.87 o
  16   6   6       7091.35       7410.54       147.44 o
  17   6   6       5487.29       5674.87       190.54 o
  18   6   6       2514.88       2191.04       173.34 o
  19   6   6        822.05        847.39        67.16 o
  20   6   6       4920.11       4908.29       161.52 o
 -25   7   6        605.96        558.05        56.10 o
 -24   7   6       4771.82       4935.73       154.67 o
 -23   7   6       1516.49       1330.25        79.12 o
 -22   7   6       2243.46       2147.34        98.12 o
 -21   7   6         26.63         13.92        20.14 o
 -20   7   6       2670.07       2598.54       102.04 o
 -19   7   6        601.67        647.52        51.22 o
 -18   7   6       1101.64       1114.11        64.15 o
 -17   7   6       1773.96       1629.19        73.94 o
 -16   7   6       3202.99       3152.85       100.14 o
 -15   7   6       3508.02       3554.48       117.64 o
 -14   7   6       3827.19       3611.80       115.19 o
 -13   7   6       9132.04       8587.44       172.49 o
 -12   7   6        115.40         44.16        30.59 o
 -11   7   6       4311.06       4249.82       116.41 o
 -10   7   6        572.26        635.23        32.16 o
  -9   7   6      10562.48      10797.97       186.84 o
  -8   7   6         29.22          2.95         7.14 o
  -7   7   6       4841.05       4472.15        68.88 o
  -6   7   6       1501.17       1418.14        43.87 o
  -5   7   6       4672.51       4508.80        89.54 o
  -4   7   6       2938.25       2813.57        62.56 o
  -3   7   6      11698.75      10958.77       101.44 o
  -2   7   6        329.35        354.07        19.04 o
  -1   7   6      15660.92      15223.28       112.11 o
   0   7   6        531.94        454.75        21.69 o
   1   7   6      15939.54      16079.57       126.58 o
   2   7   6       2721.91       2615.34        52.83 o
   3   7   6       1766.13       1836.22        47.47 o
   4   7   6       2424.93       2356.48        54.39 o
   5   7   6       9829.61      10030.59       132.72 o
   6   7   6       4574.15       4517.20        94.88 o
   7   7   6      22530.71      22258.39       225.85 o
   8   7   6        928.49        980.03        55.88 o
   9   7   6       7836.09       7439.25       132.19 o
  10   7   6       2295.09       2338.61        85.04 o
  11   7   6       1686.87       1770.21       110.97 o
  12   7   6       1310.70       1228.51        65.35 o
  13   7   6       3519.57       3547.19        92.00 o
  14   7   6        940.52        925.13        48.64 o
  15   7   6       3487.71       3556.00        96.37 o
  16   7   6        587.40        518.47        44.92 o
  17   7   6       1925.00       2053.55        94.76 o
  18   7   6        218.69        136.68        37.80 o
  19   7   6       2123.53       2182.94       112.36 o
 -24   8   6        737.84        792.01        67.24 o
 -23   8   6       7574.81       7702.43       206.61 o
 -22   8   6       1666.68       1645.51        88.22 o
 -21   8   6        662.06        669.35        55.63 o
 -20   8   6        533.24        539.83        49.93 o
 -19   8   6       1482.55       1558.05        80.08 o
 -18   8   6       1184.09       1090.02        66.04 o
 -17   8   6       3290.14       3264.25       109.61 o
 -16   8   6       6659.79       6353.78       167.01 o
 -15   8   6      10004.22       9397.13       221.85 o
 -14   8   6       2823.80       2812.43       117.25 o
 -13   8   6       6089.78       6040.17       168.28 o
 -12   8   6       3865.50       3817.16       116.17 o
 -11   8   6       2128.25       2100.75        75.66 o
 -10   8   6       2068.18       1883.56        70.12 o
  -9   8   6        223.79        293.36        25.06 o
  -8   8   6       5625.42       5620.82       100.06 o
  -7   8   6       3022.71       2643.33        68.13 o
  -6   8   6       3762.35       3924.92        90.95 o
  -5   8   6       5369.97       4769.27        84.78 o
  -4   8   6       6731.62       6388.94       117.67 o
  -3   8   6        149.13        173.33        13.95 o
  -2   8   6       8438.35       8837.55        93.83 o
  -1   8   6        510.25        487.76        23.74 o
   0   8   6       4958.52       5098.53        69.60 o
   1   8   6       6626.92       6669.49        88.03 o
   2   8   6       3714.20       3806.83        67.79 o
   3   8   6         62.24         50.81        14.96 o
   4   8   6       3327.37       3324.63        75.96 o
   5   8   6        212.56        219.04        23.05 o
   6   8   6       3358.93       3528.99        76.28 o
   7   8   6        209.46        145.42        19.80 o
   8   8   6        938.43        947.76        45.67 o
   9   8   6         85.00         70.84        22.90 o
  10   8   6       7827.89       7862.24       145.92 o
  11   8   6      10921.44      10704.24       174.22 o
  12   8   6       3512.46       3436.90       107.14 o
  13   8   6       3893.96       3851.18       110.81 o
  14   8   6       1002.23       1052.39        60.52 o
  15   8   6        252.60        184.46        26.81 o
  16   8   6       4465.14       4920.55       134.13 o
  17   8   6        693.80        560.66        47.64 o
  18   8   6       2106.45       2121.81       108.02 o
 -22   9   6       1719.24       1749.70        93.98 o
 -21   9   6        154.62        150.34        30.31 o
 -20   9   6        540.23        552.49        52.66 o
 -19   9   6       1420.12       1278.54        81.83 o
 -18   9   6         32.20          1.66        24.61 o
 -17   9   6       1387.26       1243.88        76.81 o
 -16   9   6       4510.33       4177.78       158.84 o
 -15   9   6       4022.32       4045.69       134.32 o
 -14   9   6       9598.90       9641.22       202.96 o
 -13   9   6       5019.41       4824.64       140.71 o
 -12   9   6       1398.14       1496.96        78.68 o
 -11   9   6        719.41        693.72        40.39 o
 -10   9   6        152.14        166.81        21.77 o
  -9   9   6       1352.56       1240.20        51.67 o
  -8   9   6        426.41        429.17        31.29 o
  -7   9   6       9636.64       9693.10       138.23 o
  -6   9   6       4728.20       4740.05        91.14 o
  -5   9   6      10446.28      10635.81       123.26 o
  -4   9   6         79.32         98.10        12.19 o
  -3   9   6       9640.28       9491.03       123.30 o
  -2   9   6        291.07        281.65        19.27 o
  -1   9   6       3069.15       2995.69        60.16 o
   0   9   6         60.96         54.73        12.48 o
   1   9   6      10170.63      10001.82       146.97 o
   2   9   6       1885.54       1959.50        54.35 o
   3   9   6      15265.73      15472.14       174.12 o
   4   9   6        221.06        212.32        19.35 o
   5   9   6       5826.80       5968.64       101.25 o
   6   9   6        278.31        288.90        25.42 o
   7   9   6       7225.94       7148.09       119.94 o
   8   9   6         38.33         26.40        15.77 o
   9   9   6       3253.10       3301.33        96.09 o
  10   9   6       1194.15       1114.55        57.64 o
  11   9   6       1744.18       1681.46        72.99 o
  12   9   6       2612.74       2584.37        91.96 o
  13   9   6       4587.48       4461.81       123.59 o
  14   9   6        301.45        277.26        34.35 o
  15   9   6       1917.25       1978.25        86.56 o
  16   9   6          5.85        -22.92        22.92 o
  17   9   6        342.43        389.07        40.57 o
 -21  10   6       2034.24       2038.64       110.59 o
 -20  10   6        570.72        557.41        58.59 o
 -19  10   6        716.90        643.70        55.19 o
 -18  10   6        281.56        249.05        37.39 o
 -17  10   6       3144.38       3247.90       116.24 o
 -16  10   6       1451.31       1436.96        86.45 o
 -15  10   6       4753.08       4648.63       151.90 o
 -14  10   6       1589.63       1551.94        87.15 o
 -13  10   6       2798.24       2894.05        96.78 o
 -12  10   6       2572.50       2733.58        92.85 o
 -11  10   6         10.57          8.57        17.27 o
 -10  10   6       1208.24       1130.23        56.56 o
  -9  10   6        778.18        707.81        41.90 o
  -8  10   6       2851.72       2781.78        80.23 o
  -7  10   6       3948.10       4117.11        84.26 o
  -6  10   6       4149.48       4137.35        83.83 o
  -5  10   6       2743.14       2707.46        66.77 o
  -4  10   6       1268.22       1299.78        47.25 o
  -3  10   6         24.68          3.72        13.07 o
  -2  10   6        727.26        785.25        45.55 o
  -1  10   6        880.19        757.32        37.47 o
   0  10   6       1251.79       1285.62        56.30 o
   1  10   6       1146.25       1176.97        40.62 o
   2  10   6      12120.89      12590.22       165.09 o
   3  10   6        182.69        184.88        18.97 o
   4  10   6      19951.22      20384.04       190.56 o
   5  10   6         38.48         27.60        12.49 o
   6  10   6       3332.96       3182.25        96.74 o
   7  10   6          0.77          2.53        19.96 o
   8  10   6        914.87        917.25        59.77 o
   9  10   6        342.83        281.14        38.42 o
  10  10   6       2906.46       3005.69       112.23 o
  11  10   6       2714.10       2629.95       104.54 o
  12  10   6       5125.61       5355.68       136.93 o
  13  10   6       6517.63       6671.89       155.90 o
  14  10   6       4244.51       4157.06       126.10 o
  15  10   6        687.21        629.36        50.78 o
  16  10   6       1998.07       1945.98        89.37 o
 -19  11   6        208.68        225.74        35.01 o
 -18  11   6         36.00          1.82        23.30 o
 -17  11   6        686.32        736.56        66.68 o
 -16  11   6       1048.40       1041.69        64.82 o
 -15  11   6       2014.44       2090.24        89.49 o
 -14  11   6       1887.53       1844.05        83.51 o
 -13  11   6       6401.98       6597.06       152.92 o
 -12  11   6        271.86        259.36        32.15 o
 -11  11   6       4281.87       4157.78       108.89 o
 -10  11   6       1402.25       1413.42        63.66 o
  -9  11   6       4961.72       4706.05       120.25 o
  -8  11   6       1225.57       1196.35        49.73 o
  -7  11   6       3988.10       4162.92        94.65 o
  -6  11   6       3162.70       3210.37        78.72 o
  -5  11   6       8806.84       8776.96       138.65 o
  -4  11   6        253.70        173.55        20.89 o
  -3  11   6       4254.75       4515.35        98.09 o
  -2  11   6        282.20        238.37        24.86 o
  -1  11   6       1214.50       1176.48        51.09 o
   0  11   6       1698.71       1804.57        63.96 o
   1  11   6       8847.72       8836.27       140.69 o
   2  11   6       2099.65       2217.69        72.07 o
   3  11   6       7586.41       7807.45       134.99 o
   4  11   6         61.33         46.71        18.84 o
   5  11   6       9009.96       8824.44       166.97 o
   6  11   6        561.17        541.63        46.94 o
   7  11   6         61.24         23.50        22.52 o
   8  11   6         83.64         86.50        24.03 o
   9  11   6       1303.70       1262.88        74.78 o
  10  11   6         38.57         31.19        24.43 o
  11  11   6       3284.52       3342.01       120.63 o
  12  11   6        663.39        629.59        49.30 o
  13  11   6       2360.07       2351.80        95.81 o
  14  11   6       3830.83       4183.14       141.28 o
 -17  12   6       1616.86       1681.27        87.20 o
 -16  12   6       2465.15       2682.73       106.58 o
 -15  12   6        449.67        435.20        43.63 o
 -14  12   6        925.34       1010.66        70.07 o
 -13  12   6       1586.20       1693.89        81.70 o
 -12  12   6       2838.04       2668.70       101.24 o
 -11  12   6       2049.01       2085.74        81.55 o
 -10  12   6       4145.40       4069.59       111.80 o
  -9  12   6       4006.13       4027.39       109.83 o
  -8  12   6       3842.76       4110.85        95.21 o
  -7  12   6        759.90        638.99        38.03 o
  -6  12   6       2447.32       2491.22        73.54 o
  -5  12   6          0.25        -13.38        13.38 o
  -4  12   6       3647.34       3730.46        93.78 o
  -3  12   6        330.01        279.01        29.65 o
  -2  12   6       3710.62       3855.85       100.95 o
  -1  12   6        152.13        157.91        23.34 o
   0  12   6       2093.14       2276.08        75.04 o
   1  12   6       1499.33       1456.77        60.75 o
   2  12   6       2285.14       2304.57        84.86 o
   3  12   6        124.64        130.51        28.04 o
   4  12   6       3804.14       4008.85       116.02 o
   5  12   6       3917.47       3854.09       185.42 o
   6  12   6       1302.59       1216.39        72.91 o
   7  12   6       2498.63       2588.58       106.93 o
   8  12   6         86.43         81.64        22.54 o
   9  12   6         51.35         24.54        23.02 o
  10  12   6       3275.78       3286.66       140.70 o
  11  12   6         53.05         28.49        28.73 o
  12  12   6       3632.68       3612.82       131.70 o
 -14  13   6         51.13         24.51        20.03 o
 -13  13   6        939.56        902.66        64.33 o
 -12  13   6        349.42        353.65        40.69 o
 -11  13   6       3720.71       3810.83       114.83 o
 -10  13   6       2196.24       2342.69        89.54 o
  -9  13   6       3589.21       3775.96       111.81 o
  -8  13   6        470.36        449.96        40.41 o
  -7  13   6       1740.54       1875.65        77.87 o
  -6  13   6         43.71        -10.47        25.70 o
  -5  13   6       5066.27       5455.41       119.74 o
  -4  13   6        576.55        586.53        39.70 o
  -3  13   6       4732.56       4783.05       117.69 o
  -2  13   6         77.07         80.46        21.84 o
  -1  13   6       6115.35       6023.35       146.71 o
   0  13   6       3278.74       3700.45       116.88 o
   1  13   6       7265.02       7686.35       158.78 o
   2  13   6       1089.01       1084.02        61.79 o
   3  13   6       2808.74       3038.94       103.85 o
   4  13   6         93.27         50.42        26.98 o
   5  13   6       2529.13       2635.95       118.66 o
   6  13   6        766.68        734.75        65.05 o
   7  13   6       2888.72       2874.52       129.01 o
   8  13   6          6.65        -23.08        23.08 o
   9  13   6       1024.31       1046.40        96.87 o
 -11  14   6       3917.16       4334.54       137.83 o
 -10  14   6       5079.36       5515.47       142.42 o
  -9  14   6       6035.24       6585.91       158.76 o
  -8  14   6       2861.91       3057.82       104.34 o
  -7  14   6        312.94        254.50        36.34 o
  -6  14   6         36.38        -21.83        22.81 o
  -5  14   6        276.42        305.07        39.34 o
  -4  14   6        235.56        181.01        34.16 o
  -3  14   6        167.56        139.14        28.36 o
  -2  14   6       2354.27       2187.87       112.98 o
  -1  14   6        243.60        347.46        63.02 o
   0  14   6       4581.97       4953.90       176.65 o
   1  14   6        214.00        121.72        34.57 o
   2  14   6       1121.14       1097.15        87.06 o
   3  14   6         45.33         31.40        28.33 o
   4  14   6       1991.16       2252.81       103.65 o
   5  14   6        575.88        525.94        55.48 o
 -28   1   7        129.15        214.35        39.02 o
 -27   1   7       1627.67       1793.55       118.48 o
 -26   1   7         10.48        -17.66        28.13 o
 -25   1   7        279.13        205.39       168.99 o
 -24   1   7         73.33         67.30        27.94 o
 -23   1   7        373.61        346.63        28.97 o
 -22   1   7        442.41        418.40        32.20 o
 -21   1   7        146.69        142.95        16.45 o
 -20   1   7       1177.05       1143.52        40.49 o
 -19   1   7       1022.55       1000.35        32.02 o
 -18   1   7        642.51        606.56        24.77 o
 -17   1   7        721.38        663.08        23.82 o
 -16   1   7          5.90          7.22         7.93 o
 -15   1   7        548.25        483.85        16.02 o
 -14   1   7          8.59         15.28         5.38 o
 -13   1   7       1565.08       1408.43        35.43 o
 -12   1   7         24.89         41.15         4.34 o
 -11   1   7       4717.98       4858.60        45.30 o
 -10   1   7       1126.73       1375.91        21.47 o
  -9   1   7       1533.97       1681.69        21.34 o
  -8   1   7          0.21         32.38         8.14 o
  -7   1   7         58.56         47.64         4.20 o
  -6   1   7        826.05        997.27        16.46 o
  -5   1   7       1029.30       1144.11        26.61 o
  -4   1   7         29.98         59.72         4.94 o
  -3   1   7      13718.33      14486.73        61.99 o
  -2   1   7       3784.19       4201.26        29.92 o
  -1   1   7       7732.07       8310.00        76.17 o
   0   1   7      14530.22      15598.38       128.49 o
   1   1   7       6127.17       6914.52        76.03 o
   2   1   7        300.63        417.48        38.69 o
   3   1   7       4527.12       4621.02        55.96 o
   4   1   7        578.41        670.54        26.73 o
   5   1   7      12151.81      12799.79       153.39 o
   6   1   7       2554.58       2494.88        62.63 o
   7   1   7       2138.46       2241.69        56.67 o
   8   1   7        752.19        828.58        36.52 o
   9   1   7       2304.68       2328.78        71.99 o
  10   1   7       1660.24       1673.63        62.83 o
  11   1   7        128.69        162.68        23.75 o
  12   1   7          7.75         34.14        17.28 o
  13   1   7       5635.68       5792.77       113.88 o
  14   1   7       1370.04       1311.15        76.53 o
  15   1   7        944.46        972.67        66.92 o
  16   1   7          0.51         21.39        20.48 o
  17   1   7       3009.26       2880.40       107.05 o
  18   1   7        254.09        211.36        32.93 o
  19   1   7        447.43        534.20        64.54 o
  20   1   7         26.11          4.83        23.75 o
  21   1   7        736.21        626.21        57.05 o
  22   1   7        317.78        263.94        55.62 o
 -28   2   7        256.28        307.99        81.78 o
 -27   2   7        292.19        295.13        64.32 o
 -26   2   7       1413.00       1457.26       107.92 o
 -25   2   7         38.11         -3.93        31.04 o
 -24   2   7         67.63         51.13        27.56 o
 -23   2   7         38.46         29.50        18.91 o
 -22   2   7       6499.79       6481.15       127.58 o
 -21   2   7        307.01        285.06        28.16 o
 -20   2   7        304.10        266.00        22.23 o
 -19   2   7       1194.95       1188.82        44.92 o
 -18   2   7       1339.37       1463.59        39.83 o
 -17   2   7         50.38         23.49        12.29 o
 -16   2   7       1262.39       1194.84        33.17 o
 -15   2   7        655.66        653.07        25.40 o
 -14   2   7       3227.62       3366.76        53.81 o
 -13   2   7        172.63        123.03        13.56 o
 -12   2   7       5292.39       5335.79        51.57 o
 -11   2   7       1036.67       1196.06        21.78 o
 -10   2   7       5369.65       5691.88        43.16 o
  -9   2   7        241.61        299.79         9.13 o
  -8   2   7       4641.27       4568.36        39.03 o
  -7   2   7          6.88         23.13         4.61 o
  -6   2   7        659.45        619.31        13.20 o
  -5   2   7       2086.08       2197.83        22.81 o
  -4   2   7        475.50        511.57        10.74 o
  -3   2   7       2397.66       2407.03        23.13 o
  -2   2   7       1616.17       1757.22        21.11 o
  -1   2   7        215.32        279.35        10.25 o
   0   2   7       1273.65       1424.29        28.04 o
   1   2   7        111.10        118.17         8.82 o
   2   2   7       2159.66       2441.80        34.58 o
   3   2   7       8392.75       9393.68        90.53 o
   4   2   7          0.32         30.39        10.41 o
   5   2   7        734.83        873.62        32.11 o
   6   2   7         72.12        123.67        15.67 o
   7   2   7       2317.42       2508.97        56.29 o
   8   2   7       1051.53       1053.32        38.58 o
   9   2   7          5.41          8.41        13.91 o
  10   2   7          0.61         23.56        18.27 o
  11   2   7        117.03        114.12        22.06 o
  12   2   7        556.32        616.84        36.71 o
  13   2   7       1679.40       1628.50        60.52 o
  14   2   7       1345.89       1336.57        60.17 o
  15   2   7        101.82        143.67        29.71 o
  16   2   7        127.31        167.15        30.13 o
  17   2   7       2310.62       2395.56        99.36 o
  18   2   7        954.11        911.05        63.82 o
  19   2   7         39.42         29.26        18.15 o
  20   2   7         75.24         53.27        18.19 o
  21   2   7        916.43        996.81        78.96 o
  22   2   7        275.72        270.47        44.35 o
 -27   3   7        961.64        907.29        87.66 o
 -26   3   7        156.28        172.19        37.84 o
 -25   3   7         33.89         61.05        21.81 o
 -24   3   7         20.55         20.53        20.95 o
 -23   3   7       2382.09       2443.85        75.11 o
 -22   3   7        736.69        722.92        53.34 o
 -21   3   7       1828.76       1989.72        71.25 o
 -20   3   7         42.52         45.37        17.67 o
 -19   3   7       2524.68       2628.65        76.16 o
 -18   3   7        996.45       1001.60        39.85 o
 -17   3   7       7647.94       7508.73        86.85 o
 -16   3   7        563.75        460.97        21.75 o
 -15   3   7        445.67        469.96        21.13 o
 -14   3   7       1808.30       1787.25        43.35 o
 -13   3   7      11903.75      11735.59       148.93 o
 -12   3   7        682.58        584.13        23.42 o
 -11   3   7       3175.92       3360.26        42.49 o
 -10   3   7       2258.11       2303.08        45.87 o
  -9   3   7       2028.36       2019.67        29.81 o
  -8   3   7       1466.09       1519.89        24.22 o
  -7   3   7       5046.36       4872.61        61.24 o
  -6   3   7       2733.94       2764.37        73.91 o
  -5   3   7        110.57        122.54        11.32 o
  -4   3   7        801.27        928.77        21.05 o
  -3   3   7        330.72        334.70        11.83 o
  -2   3   7        296.51        286.25        11.53 o
  -1   3   7        340.52        406.26        14.19 o
   0   3   7       1172.45       1354.20        26.54 o
   1   3   7       1204.92       1518.24        33.95 o
   2   3   7       2051.48       2307.49        47.59 o
   3   3   7         31.53         14.88         8.38 o
   4   3   7        785.58        888.83        35.70 o
   5   3   7       2217.53       2104.56        49.89 o
   6   3   7       7898.73       8846.98        97.62 o
   7   3   7        195.88        193.83        30.13 o
   8   3   7       1016.51       1069.85        37.90 o
   9   3   7       1863.92       1908.84        52.08 o
  10   3   7       1133.09       1083.84        41.16 o
  11   3   7         22.22         54.35        15.06 o
  12   3   7       3403.71       3344.04        80.60 o
  13   3   7       3107.83       3000.39        73.77 o
  14   3   7       2887.07       2934.59        75.57 o
  15   3   7        403.84        392.75        31.95 o
  16   3   7        735.79        766.95        43.72 o
  17   3   7        603.08        593.35        39.51 o
  18   3   7         34.84         23.18        29.39 o
  19   3   7        569.71        591.55        46.00 o
  20   3   7         18.10        -38.82        38.82 o
  21   3   7         49.11          7.16        26.05 o
 -27   4   7         29.78        -29.24        29.24 o
 -26   4   7        699.38        642.72        50.24 o
 -25   4   7        600.09        564.29        45.70 o
 -24   4   7        237.63        192.70        28.46 o
 -23   4   7         55.16         54.26        16.56 o
 -22   4   7       1094.18       1088.57        50.51 o
 -21   4   7        327.16        314.16        28.22 o
 -20   4   7        204.69        220.68        27.58 o
 -19   4   7        530.27        546.40        42.61 o
 -18   4   7       1927.09       1904.01        66.00 o
 -17   4   7       1665.01       1550.20        65.99 o
 -16   4   7       3359.60       3382.23        81.89 o
 -15   4   7        760.59        706.61        37.11 o
 -14   4   7       1353.83       1288.87        47.45 o
 -13   4   7        408.41        354.90        28.78 o
 -12   4   7        242.78        234.64        22.82 o
 -11   4   7       1275.12       1244.46        33.21 o
 -10   4   7         39.64         17.11         8.85 o
  -9   4   7        276.26        259.10        10.25 o
  -8   4   7        937.48        668.64        18.51 o
  -7   4   7         60.61         70.90         8.05 o
  -6   4   7       3016.68       3060.40        42.32 o
  -5   4   7       1426.24       1487.34        25.38 o
  -4   4   7       4090.81       4125.07        62.17 o
  -3   4   7       3827.27       3875.48        49.46 o
  -2   4   7        331.75        549.49        21.97 o
  -1   4   7       1526.71       1543.37        32.92 o
   0   4   7         77.50         57.92         8.33 o
   1   4   7        251.44        243.72        15.63 o
   2   4   7        213.45        189.46        17.04 o
   3   4   7        990.08       1075.60        47.54 o
   4   4   7       1855.13       1770.97        54.89 o
   5   4   7         15.24         51.40        14.03 o
   6   4   7         75.23        104.93        15.77 o
   7   4   7        524.18        532.37        28.75 o
   8   4   7       3217.34       3135.48        63.22 o
   9   4   7       3825.89       3511.76        69.21 o
  10   4   7       2029.01       1846.76        52.20 o
  11   4   7        147.82        128.69        17.45 o
  12   4   7       1716.22       1554.65        56.27 o
  13   4   7         64.29         90.12        16.12 o
  14   4   7       2076.29       1965.25        68.18 o
  15   4   7        113.84         98.84        21.94 o
  16   4   7        293.57        217.81        24.28 o
  17   4   7         70.56         54.95        16.13 o
  18   4   7       1089.50       1050.77        60.47 o
  19   4   7        494.11        487.11        45.51 o
  20   4   7        775.24        862.74        68.32 o
  21   4   7         17.55         19.90        23.27 o
 -26   5   7        392.94        418.58        45.74 o
 -25   5   7        324.55        360.69        42.41 o
 -24   5   7          0.34        -18.05        21.96 o
 -23   5   7        373.76        305.72        30.23 o
 -22   5   7        533.33        422.45        38.56 o
 -21   5   7        184.71        170.73        26.15 o
 -20   5   7        456.65        412.82        39.57 o
 -19   5   7        335.43        392.81        37.49 o
 -18   5   7          0.50          1.33        16.87 o
 -17   5   7          0.99         -9.56        20.28 o
 -16   5   7         44.84         24.95        17.61 o
 -15   5   7          1.24         11.93        17.44 o
 -14   5   7       1421.19       1276.84        54.85 o
 -13   5   7        731.77        659.59        44.32 o
 -12   5   7         25.70          5.52        17.52 o
 -11   5   7          7.29         14.85        12.79 o
 -10   5   7       2969.07       2991.64        50.04 o
  -9   5   7       2587.25       2524.61        43.75 o
  -8   5   7        321.72        278.20        14.34 o
  -7   5   7        316.20        293.51        19.83 o
  -6   5   7        256.33        367.24        15.99 o
  -5   5   7        193.82        271.65        13.97 o
  -4   5   7        275.57        255.88        13.63 o
  -3   5   7        173.42        159.27        13.20 o
  -2   5   7        251.61        349.90        32.50 o
  -1   5   7        327.01        389.68        18.49 o
   0   5   7        577.60        563.52        22.94 o
   1   5   7        895.08       1019.23        39.57 o
   2   5   7          8.01          8.99        12.56 o
   3   5   7        283.93        193.43        20.88 o
   4   5   7         45.83         62.78        20.57 o
   5   5   7       1451.13       1284.70        51.42 o
   6   5   7        186.22        187.27        23.59 o
   7   5   7        117.13        114.54        17.52 o
   8   5   7       2460.03       2502.68        63.42 o
   9   5   7          0.03         -7.75        16.29 o
  10   5   7        166.35        133.50        16.98 o
  11   5   7        172.78        138.98        17.84 o
  12   5   7        218.12        195.42        19.99 o
  13   5   7        215.19        209.65        21.41 o
  14   5   7        375.90        320.73        28.62 o
  15   5   7       1249.00       1376.53        57.12 o
  16   5   7        387.91        352.91        37.44 o
  17   5   7         95.97         73.51        17.05 o
  18   5   7        333.14        345.90        37.91 o
  19   5   7        119.79        117.63        27.28 o
  20   5   7         43.76         59.15        25.62 o
 -26   6   7        757.82        742.14        61.23 o
 -25   6   7         69.05         18.51        21.02 o
 -24   6   7         22.40         21.95        21.17 o
 -23   6   7         23.02         23.78        24.09 o
 -22   6   7       1957.78       1993.39        90.04 o
 -21   6   7        108.03         78.19        22.20 o
 -20   6   7         77.77         41.44        21.87 o
 -19   6   7        900.12        915.95        56.79 o
 -18   6   7         53.59         36.29        23.59 o
 -17   6   7        812.35        743.10        48.35 o
 -16   6   7         22.09          2.90        17.10 o
 -15   6   7          3.75         23.60        18.64 o
 -14   6   7         15.67         17.63        20.30 o
 -13   6   7         76.54         65.47        23.48 o
 -12   6   7       2935.67       2791.72        91.17 o
 -11   6   7       1309.87       1184.13        61.41 o
 -10   6   7        149.42        158.57        17.47 o
  -9   6   7       2716.97       2591.61        54.96 o
  -8   6   7         13.15          1.72        10.92 o
  -7   6   7         83.66         60.20        10.99 o
  -6   6   7         15.85         19.58         8.47 o
  -5   6   7       1474.93       1293.62        33.56 o
  -4   6   7         16.99         30.65         8.98 o
  -3   6   7       1868.35       1857.62        43.20 o
  -2   6   7       1773.02       1800.19        41.63 o
  -1   6   7         84.35        116.51        16.15 o
   0   6   7        188.00        132.55        12.49 o
   1   6   7       3013.09       2938.61        49.78 o
   2   6   7       1701.71       1607.28        40.67 o
   3   6   7        144.64        122.95        19.66 o
   4   6   7        165.61         96.85        30.37 o
   5   6   7       1902.54       1758.00        62.26 o
   6   6   7          1.56          9.58        15.33 o
   7   6   7        362.90        330.35        34.18 o
   8   6   7       1922.16       1831.25        60.79 o
   9   6   7         32.06         12.61        15.96 o
  10   6   7       1202.63       1124.46        47.66 o
  11   6   7        771.67        793.98        40.84 o
  12   6   7          2.23          2.31        13.73 o
  13   6   7         33.64         23.22        14.85 o
  14   6   7         86.42         61.35        17.83 o
  15   6   7        603.15        553.78        55.88 o
  16   6   7        267.64        290.87        31.44 o
  17   6   7          2.61         33.58        17.59 o
  18   6   7        502.50        563.83        54.30 o
  19   6   7        427.94        406.00        55.97 o
  20   6   7         34.70         75.07        26.77 o
 -25   7   7        362.69        399.52        48.21 o
 -24   7   7         62.67         33.30        23.00 o
 -23   7   7        939.30        949.83        66.41 o
 -22   7   7          4.23        -14.97        22.91 o
 -21   7   7        784.15        721.99        56.56 o
 -20   7   7         87.51         64.61        23.76 o
 -19   7   7          1.68         -5.70        19.74 o
 -18   7   7        231.32        163.89        27.22 o
 -17   7   7        274.54        233.77        30.63 o
 -16   7   7          8.71         -6.67        21.20 o
 -15   7   7        673.92        637.10        51.17 o
 -14   7   7        950.78        841.92        56.98 o
 -13   7   7       1268.82       1356.20        69.56 o
 -12   7   7        253.95        295.30        34.18 o
 -11   7   7         98.19         85.12        21.47 o
 -10   7   7        150.96        136.97        15.54 o
  -9   7   7       2095.96       1876.18        59.35 o
  -8   7   7         75.34        126.28        13.55 o
  -7   7   7        419.17        368.40        23.77 o
  -6   7   7       1312.98       1204.02        62.28 o
  -5   7   7       4420.29       3944.15        72.42 o
  -4   7   7         32.62         34.21        15.80 o
  -3   7   7        237.96        267.44        20.80 o
  -2   7   7          3.50         19.11         8.74 o
  -1   7   7          9.92         -2.03         7.48 o
   0   7   7       4641.04       4630.31        60.52 o
   1   7   7        638.67        653.02        27.01 o
   2   7   7       1962.65       1942.15        48.11 o
   3   7   7        213.83        157.55        15.54 o
   4   7   7        796.65        842.95        36.39 o
   5   7   7       1357.31       1264.39        49.44 o
   6   7   7        709.77        781.07        40.40 o
   7   7   7       1065.54        993.34        54.53 o
   8   7   7        864.76        946.41        67.39 o
   9   7   7       3262.28       3224.94        98.52 o
  10   7   7        553.97        593.59        39.85 o
  11   7   7        136.34        173.22        24.48 o
  12   7   7       1028.94       1003.20        52.63 o
  13   7   7         95.79         91.18        18.71 o
  14   7   7        402.24        425.71        34.39 o
  15   7   7         42.56         15.46        15.75 o
  16   7   7          5.61        -19.08        19.08 o
  17   7   7        163.74        141.77        30.26 o
  18   7   7        962.11        866.32        93.07 o
  19   7   7         29.57         58.45        35.26 o
 -24   8   7       1056.61       1081.43        74.55 o
 -23   8   7         28.13         16.99        30.73 o
 -22   8   7       1004.11       1052.68        78.80 o
 -21   8   7          0.37         17.19        19.94 o
 -20   8   7        202.32        193.45        29.90 o
 -19   8   7        210.33        154.22        29.45 o
 -18   8   7       2134.81       2058.90        88.84 o
 -17   8   7          2.30         10.53        20.62 o
 -16   8   7         31.18         41.06        23.93 o
 -15   8   7        541.95        586.89        51.51 o
 -14   8   7        817.04        773.12        62.76 o
 -13   8   7         70.08         25.90        21.32 o
 -12   8   7        675.23        625.31        47.97 o
 -11   8   7         65.30         22.37        19.90 o
 -10   8   7         20.81          0.62        15.14 o
  -9   8   7          7.54        -10.90        16.09 o
  -8   8   7       4811.76       4939.50        94.08 o
  -7   8   7       1547.41       1501.59        57.72 o
  -6   8   7         37.74         68.13        18.48 o
  -5   8   7        335.18        436.71        26.88 o
  -4   8   7       2014.72       1925.43        49.94 o
  -3   8   7       1123.97       1055.45        28.90 o
  -2   8   7        700.26        666.37        23.05 o
  -1   8   7       1700.86       1605.27        41.16 o
   0   8   7         25.07         42.57        10.55 o
   1   8   7         73.21         93.41        12.30 o
   2   8   7        745.07        803.42        31.75 o
   3   8   7        102.49         96.99        14.62 o
   4   8   7         45.16         34.21        16.09 o
   5   8   7       2641.86       2551.36        73.39 o
   6   8   7        551.00        520.86        30.90 o
   7   8   7         19.99         17.24        13.69 o
   8   8   7       2499.49       2239.87        70.90 o
   9   8   7       1775.87       1826.36        71.11 o
  10   8   7       1111.92       1130.72        66.52 o
  11   8   7       1341.95       1368.21        64.83 o
  12   8   7          0.88         35.75        21.55 o
  13   8   7        221.93        251.37        31.48 o
  14   8   7        580.19        535.88        43.59 o
  15   8   7        360.27        325.26        36.14 o
  16   8   7         52.29         37.75        21.21 o
  17   8   7        146.37        126.52        27.95 o
  18   8   7        416.23        403.23        49.54 o
 -23   9   7         19.84         16.47        27.11 o
 -22   9   7         87.64         35.56        27.81 o
 -21   9   7         88.87         99.42        37.50 o
 -20   9   7         37.40          2.17        23.69 o
 -19   9   7         94.27        127.20        28.09 o
 -18   9   7         15.02         11.91        27.11 o
 -17   9   7       1263.89       1192.00        75.28 o
 -16   9   7       2200.92       2095.43       111.10 o
 -15   9   7       1195.64       1218.63        75.21 o
 -14   9   7       1212.93       1151.84        70.64 o
 -13   9   7       3788.17       3487.52       121.80 o
 -12   9   7        240.43        207.83        25.74 o
 -11   9   7        215.36        203.27        23.92 o
 -10   9   7        324.68        290.25        26.49 o
  -9   9   7         54.64         35.46        16.20 o
  -8   9   7       2456.60       2470.88        71.60 o
  -7   9   7        483.62        390.20        25.37 o
  -6   9   7        992.07       1040.48        43.79 o
  -5   9   7        434.42        501.39        30.17 o
  -4   9   7         81.55         60.95        12.87 o
  -3   9   7        222.66        209.16        21.05 o
  -2   9   7        147.05        148.20        14.89 o
  -1   9   7        105.64         56.00        11.38 o
   0   9   7        222.34        206.99        18.78 o
   1   9   7       1367.44       1435.65        41.82 o
   2   9   7        999.79       1015.96        42.85 o
   3   9   7          0.43         21.80        14.88 o
   4   9   7       2272.49       2266.84        64.29 o
   5   9   7        419.76        415.17        28.89 o
   6   9   7        210.85        189.03        21.64 o
   7   9   7        389.17        381.41        29.86 o
   8   9   7         61.83         68.23        18.99 o
   9   9   7       1900.17       1816.85        83.86 o
  10   9   7          1.49         13.46        17.92 o
  11   9   7        147.68        112.57        22.27 o
  12   9   7         53.90         66.28        22.99 o
  13   9   7         53.41         21.63        18.56 o
  14   9   7         48.33         39.16        20.33 o
  15   9   7        287.31        268.09        34.15 o
  16   9   7          1.86        -15.69        30.18 o
  17   9   7         48.49         36.04        25.25 o
 -21  10   7        159.83        103.41        37.91 o
 -20  10   7        329.48        356.35        41.83 o
 -19  10   7        184.97        159.70        31.72 o
 -18  10   7         23.92          6.44        19.67 o
 -17  10   7         93.86         95.39        22.07 o
 -16  10   7        333.50        253.74        41.39 o
 -15  10   7       2344.22       2464.54       101.01 o
 -14  10   7        401.35        389.57        37.40 o
 -13  10   7       1006.25        914.82        54.96 o
 -12  10   7        781.62        778.58        50.52 o
 -11  10   7       1626.53       1615.42        65.03 o
 -10  10   7         44.51         22.59        17.10 o
  -9  10   7       1711.10       1587.51        62.53 o
  -8  10   7         13.45         10.48        12.10 o
  -7  10   7        325.08        366.64        26.44 o
  -6  10   7       1660.07       1670.67        58.08 o
  -5  10   7       2911.41       3018.09        77.76 o
  -4  10   7       1900.36       1759.17        62.74 o
  -3  10   7        415.24        398.69        32.95 o
  -2  10   7        185.84        167.33        19.96 o
  -1  10   7        532.55        491.74        31.22 o
   0  10   7         17.47         35.08        13.42 o
   1  10   7        282.34        306.62        27.66 o
   2  10   7        252.86        242.42        24.22 o
   3  10   7        254.65        268.83        23.49 o
   4  10   7          4.34         -2.72        16.15 o
   5  10   7          5.90        -14.31        15.75 o
   6  10   7         13.42         -7.60        18.55 o
   7  10   7       1115.23       1061.75        58.73 o
   8  10   7         13.18         -6.38        26.40 o
   9  10   7        122.26         89.18        24.90 o
  10  10   7       1356.45       1363.14        68.50 o
  11  10   7       3174.25       3210.15       106.41 o
  12  10   7         24.16         10.54        19.37 o
  13  10   7        297.26        294.06        34.36 o
  14  10   7         76.39         74.73        20.21 o
  15  10   7          8.66        -22.93        23.05 o
 -19  11   7        584.19        514.69        50.36 o
 -18  11   7         47.83         14.06        19.23 o
 -17  11   7        447.54        388.20        41.15 o
 -16  11   7         41.15         23.97        25.90 o
 -15  11   7        253.31        142.26        30.22 o
 -14  11   7       1311.05       1221.66        67.21 o
 -13  11   7         11.59        -21.89        21.89 o
 -12  11   7          0.41        -21.49        21.49 o
 -11  11   7         58.81         16.31        17.63 o
 -10  11   7        797.22        734.06        46.37 o
  -9  11   7          2.89          5.68        15.82 o
  -8  11   7        743.64        680.41        37.48 o
  -7  11   7          2.76          8.49        12.76 o
  -6  11   7        473.82        454.60        31.08 o
  -5  11   7        398.24        379.09        30.61 o
  -4  11   7       1584.81       1640.87        65.10 o
  -3  11   7         16.90         20.92        14.54 o
  -2  11   7         25.36         14.89        13.33 o
  -1  11   7        128.76        106.93        18.46 o
   0  11   7        519.69        592.06        51.74 o
   1  11   7        135.62        128.30        20.76 o
   2  11   7        407.44        427.43        33.80 o
   3  11   7        209.78        202.64        24.73 o
   4  11   7        669.52        627.99        46.39 o
   5  11   7        143.66        151.69        27.99 o
   6  11   7        342.09        296.31        37.23 o
   7  11   7        431.78        366.42        39.97 o
   8  11   7         24.75         21.97        19.82 o
   9  11   7       1440.96       1436.66        74.76 o
  10  11   7        597.88        597.85        47.56 o
  11  11   7       1065.29        943.79        61.18 o
  12  11   7        283.67        310.84        36.14 o
  13  11   7        242.62        205.05        29.69 o
 -17  12   7        106.41        182.28        32.47 o
 -16  12   7        265.62        192.58        33.82 o
 -15  12   7       2152.27       2272.58        97.30 o
 -14  12   7        516.22        509.42        47.59 o
 -13  12   7        275.75        237.97        39.43 o
 -12  12   7        591.58        648.62        55.23 o
 -11  12   7        217.73        213.15        28.13 o
 -10  12   7       1336.16       1276.69        63.48 o
  -9  12   7        252.70        182.54        25.81 o
  -8  12   7        533.02        472.59        38.17 o
  -7  12   7        103.12         64.09        16.26 o
  -6  12   7         62.79         51.30        18.67 o
  -5  12   7       3361.31       3577.24        92.40 o
  -4  12   7        318.23        296.89        31.98 o
  -3  12   7         26.52         36.19        23.50 o
  -2  12   7       1033.20       1050.27        53.84 o
  -1  12   7        532.76        568.41        41.21 o
   0  12   7         31.05         56.16        17.63 o
   1  12   7       1104.24       1209.29        56.60 o
   2  12   7          6.61        -15.10        15.10 o
   3  12   7        219.53        244.70        32.70 o
   4  12   7         29.70         24.95        19.29 o
   5  12   7        413.39        420.20        43.86 o
   6  12   7          2.26         23.46        21.50 o
   7  12   7         18.89         23.20        21.39 o
   8  12   7         82.39         41.95        24.54 o
   9  12   7       1697.03       1730.55       102.82 o
  10  12   7        424.38        431.04        54.18 o
  11  12   7        296.70        319.32        42.05 o
 -15  13   7         69.40         76.99        24.76 o
 -14  13   7        423.97        395.61        43.65 o
 -13  13   7        308.61        282.83        42.22 o
 -12  13   7         18.22         43.63        23.63 o
 -11  13   7        407.62        433.65        40.39 o
 -10  13   7        558.62        598.64        49.62 o
  -9  13   7        489.48        505.47        41.49 o
  -8  13   7        306.53        307.39        37.83 o
  -7  13   7        256.71        217.41        28.94 o
  -6  13   7        198.86        198.76        28.00 o
  -5  13   7        107.58        107.93        23.96 o
  -4  13   7        243.97        178.06        26.25 o
  -3  13   7        102.54         52.61        20.40 o
  -2  13   7         91.72        136.53        25.24 o
  -1  13   7       1863.78       1991.51        85.66 o
   0  13   7       2471.05       2590.94        99.66 o
   1  13   7        750.08        812.82        53.00 o
   2  13   7       1736.03       1824.83        81.00 o
   3  13   7         29.99         11.83        21.47 o
   4  13   7        158.76        136.96        28.13 o
   5  13   7       1155.24       1227.91        83.26 o
   6  13   7        353.96        414.89        51.36 o
   7  13   7       1269.73       1268.58       110.61 o
   8  13   7        936.61        957.66        76.98 o
   9  13   7          8.28          4.11        23.99 o
 -11  14   7        487.33        599.66        57.86 o
 -10  14   7        482.51        425.70        42.35 o
  -9  14   7        145.30         95.49        25.66 o
  -8  14   7        608.27        608.67        51.08 o
  -7  14   7        444.91        316.19        35.52 o
  -6  14   7        129.42         48.29        20.57 o
  -5  14   7        863.63        858.87        62.58 o
  -4  14   7         31.26         22.26        21.60 o
  -3  14   7       1010.97       1018.42        84.39 o
  -2  14   7        381.25        387.63        69.64 o
  -1  14   7        138.68        139.26        47.81 o
   0  14   7        109.47        149.70        33.25 o
   1  14   7        889.11        875.21        89.64 o
   2  14   7         61.17         49.47        24.74 o
   3  14   7          2.18         30.44        29.69 o
   4  14   7        630.49        668.87        63.01 o
   5  14   7         14.53         -8.29        22.02 o
 -28   0   8        393.56        398.90       145.97 o
 -27   0   8        708.40        838.67       111.89 o
 -26   0   8          2.70          9.39        35.97 o
 -25   0   8       5897.08       6020.38       261.59 o
 -24   0   8          0.86        -42.81        44.13 o
 -23   0   8       1556.26       1657.98       113.77 o
 -22   0   8         33.88         46.27        16.15 o
 -21   0   8         78.21         89.74        21.81 o
 -20   0   8       5574.41       5604.60       133.41 o
 -19   0   8       2435.80       2396.23        84.00 o
 -18   0   8       6477.27       6753.08       119.55 o
 -17   0   8       9849.99      10053.53       140.53 o
 -16   0   8      15990.25      15392.56       162.61 o
 -15   0   8       3439.97       3340.45        60.45 o
 -14   0   8       2778.82       2683.28        52.15 o
 -13   0   8       5109.62       4993.94        67.57 o
 -12   0   8         86.13        117.61         8.62 o
 -11   0   8       5834.17       5818.47        60.72 o
 -10   0   8       4131.06       4128.19        47.06 o
  -9   0   8      11984.38      11719.98        73.60 o
  -8   0   8      16810.39      14639.96       192.46 o
  -7   0   8      57479.52      59533.67       239.35 o
  -6   0   8      45040.89      42602.82       235.07 o
  -5   0   8       8448.86       8352.97        52.82 o
  -4   0   8      15069.39      14919.71       114.09 o
  -3   0   8       3103.28       2919.19        54.55 o
  -2   0   8         18.86         63.06        10.29 o
  -1   0   8       9985.94       9945.17       165.02 o
   0   0   8        173.98        366.58        19.26 o
   1   0   8         92.38        201.56        18.63 o
   2   0   8      21781.79      20902.19       179.77 o
   3   0   8       1893.56       2162.53        62.33 o
   4   0   8      12937.11      13417.79       301.07 o
   5   0   8       5522.01       5572.72       160.53 o
   6   0   8       2033.46       1955.34       106.11 o
   7   0   8      10962.66      10482.58       236.97 o
   8   0   8        863.33        959.73        90.36 o
   9   0   8       3651.90       3347.53       106.49 o
  10   0   8      27668.45      27750.26       458.27 o
  11   0   8       9482.13      10107.62       203.19 o
  12   0   8      13105.65      13426.44       232.03 o
  13   0   8         15.92         37.51        35.49 o
  14   0   8       7493.66       7977.27       327.19 o
  15   0   8        194.07        242.52        64.90 o
  16   0   8       5701.53       5378.52       284.33 o
  17   0   8       5538.08       5788.55       538.07 o
  18   0   8        447.71        585.87        74.33 o
  19   0   8       9066.47       9487.15       290.28 o
  20   0   8       2021.97       2229.02       120.83 o
  21   0   8        810.24        786.75        92.46 o
 -28   1   8       1953.25       2122.54       116.90 o
 -27   1   8        135.34        118.91        37.60 o
 -26   1   8       5554.42       5421.19       197.62 o
 -25   1   8          1.17          5.22        32.34 o
 -24   1   8       1370.85       1431.72        95.63 o
 -23   1   8         89.91         25.38        27.85 o
 -22   1   8       2530.73       2546.08        83.41 o
 -21   1   8        922.18        952.60        37.13 o
 -20   1   8       4836.27       4822.24        79.04 o
 -19   1   8       7975.53       8139.81       110.00 o
 -18   1   8       6201.72       6097.50        93.07 o
 -17   1   8        828.63        809.26        23.56 o
 -16   1   8      10616.94      10469.46       119.14 o
 -15   1   8       7381.79       7476.25        88.54 o
 -14   1   8       1314.49       1355.17        36.28 o
 -13   1   8       4220.03       4195.06        43.09 o
 -12   1   8         28.62         35.78         5.15 o
 -11   1   8       3044.91       3110.40        32.48 o
 -10   1   8       4890.02       4973.82        45.95 o
  -9   1   8      13992.34      13875.34        79.00 o
  -8   1   8      24538.23      25833.40       227.33 o
  -7   1   8      27960.76      26274.84       234.50 o
  -6   1   8        231.08        225.62         7.58 o
  -5   1   8      52791.03      53152.20       179.61 o
  -4   1   8      10623.73      11502.78        98.90 o
  -3   1   8       4940.66       4804.32        48.30 o
  -2   1   8       2592.72       2899.19        36.26 o
  -1   1   8      12960.80      13054.73       130.10 o
   0   1   8        865.37        816.01        23.05 o
   1   1   8      26422.18      24868.15       323.93 o
   2   1   8       3355.37       3472.23        89.39 o
   3   1   8      17344.46      16011.26       392.32 o
   4   1   8        134.01        188.04        23.30 o
   5   1   8       9830.15       9601.01       211.48 o
   6   1   8       1182.51       1182.69        41.92 o
   7   1   8       7352.05       7436.13       119.97 o
   8   1   8       1086.45       1181.14        50.85 o
   9   1   8       9179.22       8888.65       147.55 o
  10   1   8       1193.21       1303.43        58.61 o
  11   1   8       5939.04       5932.27       109.60 o
  12   1   8       3256.80       3253.17        84.29 o
  13   1   8       6937.06       7025.37       170.86 o
  14   1   8       1070.86       1100.83        70.23 o
  15   1   8        982.64       1036.12        70.65 o
  16   1   8       2747.45       2758.24       103.55 o
  17   1   8        955.25       1004.25        68.21 o
  18   1   8       5492.10       5744.08       158.72 o
  19   1   8       4090.66       4148.28       138.39 o
  20   1   8       5350.18       5414.09       162.55 o
  21   1   8        169.64        174.43        54.16 o
 -28   2   8        473.97        412.80        74.61 o
 -27   2   8       4276.09       3977.48       260.25 o
 -26   2   8          0.50        -26.46        38.30 o
 -25   2   8       2404.31       2285.56       111.33 o
 -24   2   8         17.66         -9.34        29.00 o
 -23   2   8       3272.25       3148.84       107.83 o
 -22   2   8       1393.09       1325.64        57.55 o
 -21   2   8       3193.10       3393.22       100.38 o
 -20   2   8       2171.21       2156.90        60.65 o
 -19   2   8      11446.24      11697.27       162.17 o
 -18   2   8       5268.07       5129.10        75.41 o
 -17   2   8      11230.70      11707.35       101.98 o
 -16   2   8       3412.50       3415.76        64.41 o
 -15   2   8       4238.50       4262.52        64.24 o
 -14   2   8       5134.09       4943.97        65.45 o
 -13   2   8         30.94         37.07         6.04 o
 -12   2   8      11941.44      11825.94        75.65 o
 -11   2   8       3879.83       3620.12        33.91 o
 -10   2   8      21002.53      21726.86       112.58 o
  -9   2   8       9657.86       9690.59        79.47 o
  -8   2   8      23302.37      23281.77       254.91 o
  -7   2   8       7601.81       7493.20        96.31 o
  -6   2   8      13138.21      13289.30       123.00 o
  -5   2   8        768.29        756.73        14.27 o
  -4   2   8       7061.63       6990.34        54.95 o
  -3   2   8       1044.91       1024.69        16.70 o
  -2   2   8       1069.45        970.17        19.03 o
  -1   2   8       1952.44       2087.12        26.88 o
   0   2   8       5196.62       5157.22        40.20 o
   1   2   8        209.99        361.23        15.65 o
   2   2   8      16410.83      16522.50       137.63 o
   3   2   8         92.38        107.27        11.08 o
   4   2   8       9333.91       9746.20       100.81 o
   5   2   8       6862.01       6888.02       100.00 o
   6   2   8       9232.56       9725.32       143.68 o
   7   2   8        824.37        769.08        33.23 o
   8   2   8       4292.98       4321.49        78.52 o
   9   2   8       3854.04       3984.97        78.50 o
  10   2   8       6551.14       6283.65       106.51 o
  11   2   8        982.99        992.61        45.53 o
  12   2   8       7593.97       7616.23       126.77 o
  13   2   8        116.61        112.96        23.65 o
  14   2   8       2990.13       3086.11       103.65 o
  15   2   8       4071.30       4141.26       124.41 o
  16   2   8       6089.19       6017.15       154.37 o
  17   2   8       1099.62       1066.05        67.98 o
  18   2   8       1761.73       1778.66        76.74 o
  19   2   8       3349.37       3489.69       109.30 o
  20   2   8       2981.67       2892.95       111.79 o
  21   2   8        398.21        444.51        57.53 o
 -28   3   8       2713.49       2625.35       153.51 o
 -27   3   8        937.23       1021.25        94.50 o
 -26   3   8       2454.21       2646.61       126.29 o
 -25   3   8       1703.66       1695.32        74.86 o
 -24   3   8       1434.75       1439.35        67.29 o
 -23   3   8        801.78        783.76        48.79 o
 -22   3   8       8457.76       8519.70       132.37 o
 -21   3   8        282.21        297.93        26.25 o
 -20   3   8       4389.59       4526.87       110.85 o
 -19   3   8       5677.12       5796.98       100.09 o
 -18   3   8        466.78        477.40        27.13 o
 -17   3   8       3968.45       4103.10        73.70 o
 -16   3   8       8631.74       8845.37       103.83 o
 -15   3   8       5654.85       5706.55        80.43 o
 -14   3   8       2903.15       3145.78        51.78 o
 -13   3   8       8226.92       8226.94       122.70 o
 -12   3   8      12781.04      13222.94        83.39 o
 -11   3   8          6.08         20.62         6.49 o
 -10   3   8       7305.83       7522.05        80.60 o
  -9   3   8       2293.10       2120.56        31.86 o
  -8   3   8         14.54         21.16         5.28 o
  -7   3   8       7087.89       6871.69        70.01 o
  -6   3   8        367.49        373.84        17.02 o
  -5   3   8      13081.05      13035.56        96.14 o
  -4   3   8       2201.32       1978.24        46.86 o
  -3   3   8       8119.56       7357.05        57.16 o
  -2   3   8       8714.48       9355.29        59.92 o
  -1   3   8       4336.67       3937.76        55.51 o
   0   3   8         28.92         30.34         6.45 o
   1   3   8      20702.95      20793.46       201.63 o
   2   3   8       4224.96       4433.23        64.81 o
   3   3   8      24351.95      24239.12       286.51 o
   4   3   8       3535.85       3418.86        57.74 o
   5   3   8      38692.47      39310.51       228.00 o
   6   3   8         46.59         65.48        11.63 o
   7   3   8      14006.24      14057.32       131.10 o
   8   3   8       1382.20       1430.32        44.80 o
   9   3   8       7990.84       8149.29       114.71 o
  10   3   8        982.16        887.09        40.47 o
  11   3   8       5087.09       4875.67        96.19 o
  12   3   8        734.61        764.85        38.00 o
  13   3   8       5079.20       5029.70        97.89 o
  14   3   8       1304.17       1308.12        52.32 o
  15   3   8       3913.69       3896.27       123.00 o
  16   3   8         49.56         27.74        17.18 o
  17   3   8        752.37        773.45        50.10 o
  18   3   8       1201.17       1119.19        61.47 o
  19   3   8        764.85        749.65        51.73 o
  20   3   8        730.52        576.47        63.22 o
  21   3   8         20.67         35.56        34.70 o
 -27   4   8        829.67        771.33        93.66 o
 -26   4   8         24.56         -1.76        23.81 o
 -25   4   8       6969.32       6997.72       154.69 o
 -24   4   8        888.85        893.46        66.08 o
 -23   4   8       2212.15       1966.54        78.19 o
 -22   4   8        980.46        982.06        47.63 o
 -21   4   8       2414.76       2549.47        73.59 o
 -20   4   8        438.56        421.84        34.28 o
 -19   4   8       5524.84       5454.71       113.21 o
 -18   4   8       2604.65       2635.70        76.29 o
 -17   4   8        632.46        582.08        35.43 o
 -16   4   8       5180.56       5109.94        98.69 o
 -15   4   8        611.46        614.54        34.58 o
 -14   4   8        121.22        112.11        28.46 o
 -13   4   8       7103.22       7219.51        93.27 o
 -12   4   8      12635.47      12470.40       109.44 o
 -11   4   8      15782.66      14681.25       231.13 o
 -10   4   8       5215.71       5093.00        49.25 o
  -9   4   8         11.30         27.88         4.45 o
  -8   4   8       5847.36       5759.65       105.40 o
  -7   4   8        222.68        330.11        13.47 o
  -6   4   8       8196.17       7903.61        63.79 o
  -5   4   8       3000.97       2950.30        36.61 o
  -4   4   8      28948.72      28811.22       132.60 o
  -3   4   8      20393.19      20546.37       123.42 o
  -2   4   8      32598.31      32165.34       173.04 o
  -1   4   8       1303.02       1270.94        32.88 o
   0   4   8       4742.33       4309.41        66.02 o
   1   4   8        934.52       1111.48        51.93 o
   2   4   8        695.33        690.70        35.71 o
   3   4   8        181.64        192.19        22.61 o
   4   4   8      10026.88       9998.02       136.12 o
   5   4   8       1611.46       1714.23        48.23 o
   6   4   8      13687.55      13663.73       140.26 o
   7   4   8         13.56         44.91        12.81 o
   8   4   8       5046.55       5182.99        86.73 o
   9   4   8        200.96        208.48        20.33 o
  10   4   8       9864.70       9717.98       126.51 o
  11   4   8       1335.25       1159.66        50.88 o
  12   4   8       2878.34       2870.07        78.38 o
  13   4   8       2628.95       2456.56        75.46 o
  14   4   8       4668.74       4653.71       105.81 o
  15   4   8       1576.98       1587.30        59.77 o
  16   4   8       4760.54       4766.59       114.80 o
  17   4   8       1649.56       1471.95        69.76 o
  18   4   8       1707.20       1572.20        82.87 o
  19   4   8        456.30        544.45        79.76 o
  20   4   8       1230.41       1130.92        89.39 o
 -27   5   8        136.13        106.61        30.77 o
 -26   5   8       2401.20       2374.71       124.08 o
 -25   5   8        499.48        406.76        44.14 o
 -24   5   8        673.19        735.21        56.24 o
 -23   5   8        162.89        129.38        38.09 o
 -22   5   8       3250.90       3163.45       110.53 o
 -21   5   8       1786.36       1669.97        76.87 o
 -20   5   8       8515.30       8529.02       165.56 o
 -19   5   8       3834.24       3785.00       107.87 o
 -18   5   8       1403.07       1367.65        64.02 o
 -17   5   8        560.58        497.09        38.61 o
 -16   5   8       4356.56       4213.61       102.82 o
 -15   5   8       1702.42       1545.91        61.20 o
 -14   5   8       6530.82       6663.98       187.15 o
 -13   5   8      11642.47      11230.29       133.28 o
 -12   5   8      11549.34      11635.40       119.22 o
 -11   5   8      16955.20      15623.68       255.36 o
 -10   5   8       7089.07       6675.49       122.43 o
  -9   5   8       7818.35       7759.01        90.68 o
  -8   5   8        100.19         97.18        10.99 o
  -7   5   8        643.04        527.15        18.80 o
  -6   5   8        646.92        773.49        22.48 o
  -5   5   8      13324.13      13628.96        97.75 o
  -4   5   8        141.19         95.51        10.31 o
  -3   5   8      19635.16      18490.89       145.59 o
  -2   5   8       1200.98       1165.74        35.05 o
  -1   5   8      15271.01      14835.49       125.63 o
   0   5   8        945.66        992.53        30.04 o
   1   5   8       2287.58       2352.59        47.45 o
   2   5   8       4024.08       3805.28       117.71 o
   3   5   8         53.39         55.60        14.95 o
   4   5   8       1150.61       1109.79        48.33 o
   5   5   8      10055.34       9555.64       123.04 o
   6   5   8        157.04        157.24        19.81 o
   7   5   8      14363.66      14280.64       191.09 o
   8   5   8          0.45          9.57        12.59 o
   9   5   8      11799.44      11445.17       131.88 o
  10   5   8          8.91         15.68        12.94 o
  11   5   8       2056.53       2157.26        64.46 o
  12   5   8         37.20         35.04        14.78 o
  13   5   8       4950.90       4978.83       103.36 o
  14   5   8       2992.02       2998.86        87.83 o
  15   5   8       3867.83       3912.79       102.75 o
  16   5   8       2125.00       2071.45        71.40 o
  17   5   8       3337.45       3319.83        97.63 o
  18   5   8        226.97        206.92        41.91 o
  19   5   8       2483.56       2432.98       111.72 o
  20   5   8        200.96        136.55        32.88 o
 -26   6   8        180.45        229.45        36.95 o
 -25   6   8       4163.45       4279.46       139.83 o
 -24   6   8       1478.66       1408.89        79.63 o
 -23   6   8       6114.44       6048.47       158.11 o
 -22   6   8       1333.43       1383.07        74.80 o
 -21   6   8       2462.88       2406.26        95.30 o
 -20   6   8       1533.17       1493.73        73.11 o
 -19   6   8       1120.70       1190.95        63.99 o
 -18   6   8        528.26        468.87        40.00 o
 -17   6   8       1473.09       1276.03        62.54 o
 -16   6   8       3086.52       3008.70        99.14 o
 -15   6   8       1372.33       1483.84        63.73 o
 -14   6   8       9309.29       9299.66       171.75 o
 -13   6   8       6072.49       6211.75       137.12 o
 -12   6   8       9106.90       8752.34       158.56 o
 -11   6   8      10911.23      10552.38       147.65 o
 -10   6   8      16970.14      16852.78       192.40 o
  -9   6   8        202.08        114.15        12.31 o
  -8   6   8       3832.14       3683.45        66.53 o
  -7   6   8       1483.41       1498.69        33.76 o
  -6   6   8       1012.73       1079.18        30.50 o
  -5   6   8       8217.73       8403.09       125.96 o
  -4   6   8      19219.06      19804.43       232.88 o
  -3   6   8      11942.52      11926.29       152.21 o
  -2   6   8      20670.40      19400.66       351.30 o
  -1   6   8        226.33        197.49        15.32 o
   0   6   8       2769.43       2637.85        45.02 o
   1   6   8       8103.18       7842.43        81.23 o
   2   6   8        312.79        382.38        24.15 o
   3   6   8        122.19        132.38        19.64 o
   4   6   8      10429.25      10126.24       147.49 o
   5   6   8        122.09        116.71        19.81 o
   6   6   8       6765.04       6615.18       154.88 o
   7   6   8         30.45         18.20        15.26 o
   8   6   8       4856.16       4834.18       100.17 o
   9   6   8       1294.13       1268.27        53.43 o
  10   6   8       3152.04       3171.97        85.98 o
  11   6   8       4229.18       4148.05        94.19 o
  12   6   8       2315.74       2241.04        75.59 o
  13   6   8       4525.08       4619.19       110.78 o
  14   6   8       4210.37       4314.78       109.54 o
  15   6   8       4218.64       4293.49       139.84 o
  16   6   8       2067.77       1901.65        82.04 o
  17   6   8        281.61        298.84        36.25 o
  18   6   8       1981.20       2014.82       127.10 o
  19   6   8        869.78        833.98        77.51 o
 -25   7   8       1109.22       1146.07        76.63 o
 -24   7   8       4726.10       4891.09       150.26 o
 -23   7   8        607.44        682.11        89.97 o
 -22   7   8       1552.83       1530.08        81.42 o
 -21   7   8       1744.18       1686.88        83.06 o
 -20   7   8       1760.74       1711.43        80.53 o
 -19   7   8       1247.14       1054.21        63.35 o
 -18   7   8        589.91        540.27        44.23 o
 -17   7   8        355.13        442.18        40.25 o
 -16   7   8       3125.26       2909.24        94.62 o
 -15   7   8       1870.92       1619.03        78.64 o
 -14   7   8       2871.37       3031.20       104.11 o
 -13   7   8       5709.70       5499.07       136.97 o
 -12   7   8       3605.01       3703.98       110.32 o
 -11   7   8       9307.99       9338.09       146.99 o
 -10   7   8          3.07          3.74        16.31 o
  -9   7   8       5327.10       4952.88        73.59 o
  -8   7   8        264.43        220.82        16.30 o
  -7   7   8         77.71         66.96        13.09 o
  -6   7   8       1919.89       2078.07        45.87 o
  -5   7   8       2760.37       2733.28        71.36 o
  -4   7   8       5854.08       5808.70       103.15 o
  -3   7   8      21426.06      20657.02       188.45 o
  -2   7   8       2421.78       2351.81        39.22 o
  -1   7   8      14690.42      14279.72       113.42 o
   0   7   8       2065.09       1959.80        39.74 o
   1   7   8      12732.32      12792.03       113.68 o
   2   7   8        495.91        475.84        25.07 o
   3   7   8       6505.98       6500.94        93.81 o
   4   7   8        668.60        682.88        32.48 o
   5   7   8       9494.76       9063.39       154.81 o
   6   7   8        111.99         93.60        30.70 o
   7   7   8       7165.75       7058.24       139.59 o
   8   7   8       1230.58       1340.83        56.22 o
   9   7   8       4582.45       4773.35       107.27 o
  10   7   8       4185.59       4238.76       119.13 o
  11   7   8       5695.08       5743.61       123.63 o
  12   7   8        614.02        677.00        45.15 o
  13   7   8       3205.62       3378.00       105.78 o
  14   7   8       1706.17       1612.61        75.36 o
  15   7   8        425.85        438.58        41.20 o
  16   7   8        409.15        346.79        37.15 o
  17   7   8         75.19         62.05        33.05 o
  18   7   8        288.53        261.24        55.30 o
 -24   8   8        360.33        303.82        40.47 o
 -23   8   8        489.41        412.13        57.34 o
 -22   8   8        587.48        529.27        59.22 o
 -21   8   8        434.31        478.63        47.49 o
 -20   8   8       2183.79       2100.74        93.28 o
 -19   8   8       2392.24       2163.95        92.73 o
 -18   8   8        854.51        794.64        56.26 o
 -17   8   8       5887.60       5669.22       142.06 o
 -16   8   8        921.19        961.82        66.45 o
 -15   8   8       5472.65       5540.76       152.13 o
 -14   8   8       2021.74       1940.49        86.99 o
 -13   8   8       5582.76       5501.91       141.85 o
 -12   8   8      10887.14      10440.50       184.85 o
 -11   8   8       1944.68       1894.34        85.35 o
 -10   8   8      12222.87      11992.50       151.68 o
  -9   8   8        283.96        271.99        24.42 o
  -8   8   8          7.47          7.61        15.57 o
  -7   8   8       5377.00       4894.77       103.40 o
  -6   8   8        616.66        555.24        37.31 o
  -5   8   8        484.29        478.69        33.57 o
  -4   8   8       5489.90       5358.76        90.79 o
  -3   8   8         66.97         92.32        15.09 o
  -2   8   8       7268.26       7184.24       122.91 o
  -1   8   8         25.93         31.30         8.76 o
   0   8   8      10573.65      10311.52       134.80 o
   1   8   8         15.68         14.82        10.49 o
   2   8   8       2863.42       2967.97        71.27 o
   3   8   8        564.49        615.70        28.82 o
   4   8   8       1659.84       1683.29        60.22 o
   5   8   8       1478.56       1427.13        56.76 o
   6   8   8       2302.94       2242.28        71.13 o
   7   8   8        584.88        579.23        37.21 o
   8   8   8       8371.68       8268.64       207.65 o
   9   8   8        992.88        965.71        53.75 o
  10   8   8      18752.57      18418.59       231.64 o
  11   8   8       2297.48       2271.52        84.23 o
  12   8   8       3015.13       3019.44       116.00 o
  13   8   8        110.22         47.43        19.68 o
  14   8   8       1085.02       1023.10        65.83 o
  15   8   8        204.63        144.93        28.00 o
  16   8   8       2031.80       2053.98        96.13 o
  17   8   8       3171.18       3150.76       121.24 o
 -23   9   8        140.34        122.59        29.36 o
 -22   9   8        980.92       1034.87        71.79 o
 -21   9   8        522.72        537.44        52.21 o
 -20   9   8        437.65        441.81        46.63 o
 -19   9   8       1831.23       1921.65        97.69 o
 -18   9   8       5322.09       5741.79       163.73 o
 -17   9   8        254.07        184.11        34.00 o
 -16   9   8       8039.23       7986.57       202.35 o
 -15   9   8        698.41        561.91        51.93 o
 -14   9   8       4881.87       4921.68       138.19 o
 -13   9   8       1696.10       1695.27        70.51 o
 -12   9   8        175.04        109.31        17.05 o
 -11   9   8       2792.39       2928.87        81.78 o
 -10   9   8       1363.21       1288.18        53.80 o
  -9   9   8       8481.05       8488.55       133.28 o
  -8   9   8        206.30        272.24        21.75 o
  -7   9   8       8573.90       8397.18       172.53 o
  -6   9   8       1597.03       1749.50        55.99 o
  -5   9   8       3550.98       3545.05        78.72 o
  -4   9   8        895.98        989.51        44.96 o
  -3   9   8       3885.64       3668.93        81.04 o
  -2   9   8        259.02        221.63        21.14 o
  -1   9   8       8116.11       8136.47       114.82 o
   0   9   8        529.80        479.23        27.11 o
   1   9   8       9929.31       9936.13       127.15 o
   2   9   8        259.31        307.38        23.72 o
   3   9   8      11648.52      11442.64       143.07 o
   4   9   8       1182.42       1220.24        50.68 o
   5   9   8       2362.02       2398.56        80.61 o
   6   9   8         75.70         81.90        19.09 o
   7   9   8       2070.20       1966.44        84.37 o
   8   9   8         24.00         21.82        24.18 o
   9   9   8       2700.53       2570.84        88.66 o
  10   9   8        757.51        839.73        53.12 o
  11   9   8       9994.03      10137.16       183.23 o
  12   9   8        169.87        194.44        28.42 o
  13   9   8       4435.43       4391.46       126.44 o
  14   9   8        190.28        138.72        27.19 o
  15   9   8          3.27          6.01        21.03 o
  16   9   8         14.22         -8.73        21.34 o
 -21  10   8       1488.16       1511.68        86.10 o
 -20  10   8       1132.92       1049.95        70.60 o
 -19  10   8        530.49        520.01        49.14 o
 -18  10   8       1647.01       1594.90        82.74 o
 -17  10   8       2808.57       2922.22       124.82 o
 -16  10   8       1397.91       1289.79        75.47 o
 -15  10   8       4163.53       4168.00       120.47 o
 -14  10   8       3293.16       3278.75       104.94 o
 -13  10   8        346.48        289.39        32.46 o
 -12  10   8       1476.85       1375.03        60.83 o
 -11  10   8        917.49        880.35        48.35 o
 -10  10   8       2537.44       2389.88        65.18 o
  -9  10   8       5226.82       5323.90        98.59 o
  -8  10   8       3241.30       3240.14        74.75 o
  -7  10   8       2182.30       2155.11        65.50 o
  -6  10   8      11075.14      11068.35       147.99 o
  -5  10   8        624.54        570.89        34.71 o
  -4  10   8       1507.89       1445.47        58.99 o
  -3  10   8         88.69         56.18        22.51 o
  -2  10   8       1248.76       1282.58        48.53 o
  -1  10   8         46.26         44.80        15.66 o
   0  10   8       9328.41       9291.53       184.73 o
   1  10   8        209.49        218.06        23.65 o
   2  10   8      12795.94      13015.10       168.72 o
   3  10   8        466.73        404.47        32.14 o
   4  10   8       5409.85       5329.56       110.03 o
   5  10   8         90.39         87.93        15.13 o
   6  10   8        445.25        371.08        34.40 o
   7  10   8        305.74        309.13        36.75 o
   8  10   8       2419.63       2265.39        97.04 o
   9  10   8       2075.14       1879.18        79.86 o
  10  10   8       4388.05       4221.26       120.67 o
  11  10   8       2972.07       2963.27       103.23 o
  12  10   8       4677.50       4637.63       131.38 o
  13  10   8        425.88        400.08        40.81 o
  14  10   8        864.33        773.82        61.80 o
 -20  11   8       2341.27       2341.59       105.44 o
 -19  11   8       2103.75       2035.72        91.93 o
 -18  11   8       1249.68       1295.00        67.93 o
 -17  11   8       1345.79       1266.23        71.95 o
 -16  11   8       3538.79       3719.89       120.54 o
 -15  11   8       1358.87       1297.82        70.98 o
 -14  11   8         65.62         54.49        21.15 o
 -13  11   8       3717.51       3704.04       115.38 o
 -12  11   8         62.02         63.56        18.45 o
 -11  11   8       2086.12       2019.01        76.08 o
 -10  11   8       4119.33       4140.22       107.69 o
  -9  11   8       2507.43       2628.72        84.90 o
  -8  11   8       5176.00       5354.43       101.81 o
  -7  11   8       8497.56       8738.69       129.70 o
  -6  11   8        523.11        579.07        37.47 o
  -5  11   8       3338.80       3511.35        94.76 o
  -4  11   8        831.09        843.56        47.79 o
  -3  11   8       1778.36       1715.15        67.94 o
  -2  11   8         43.21         45.57        19.15 o
  -1  11   8       2154.82       2189.33        70.41 o
   0  11   8       2462.03       2630.23        78.19 o
   1  11   8      13173.11      13508.99       225.86 o
   2  11   8         17.59         26.95        19.70 o
   3  11   8       4740.52       4547.72       106.36 o
   4  11   8        105.51         85.18        20.34 o
   5  11   8        914.58        831.04        58.00 o
   6  11   8          4.04          9.34        20.39 o
   7  11   8       1919.81       1846.18        81.89 o
   8  11   8        583.05        612.92        49.27 o
   9  11   8       2489.43       2331.70        96.40 o
  10  11   8        840.55        809.07        55.48 o
  11  11   8       6951.64       7165.32       212.71 o
  12  11   8        841.30        785.80        56.52 o
  13  11   8       1517.17       1514.51        85.00 o
 -17  12   8       2878.88       3177.51       118.04 o
 -16  12   8       2920.07       3211.79       117.21 o
 -15  12   8        295.58        325.41        41.06 o
 -14  12   8       2601.13       2636.75       103.05 o
 -13  12   8        601.45        598.80        49.44 o
 -12  12   8        916.59        880.91        53.86 o
 -11  12   8       2849.63       3089.76        99.02 o
 -10  12   8        485.99        399.01        36.67 o
  -9  12   8       1364.10       1365.53        64.78 o
  -8  12   8       3528.78       3791.21       106.14 o
  -7  12   8       1035.80       1062.90        56.15 o
  -6  12   8       7584.21       7637.82       134.82 o
  -5  12   8        759.55        755.27        48.11 o
  -4  12   8       2784.13       2785.44        89.88 o
  -3  12   8        448.66        471.19        37.80 o
  -2  12   8       1233.52       1256.06        72.59 o
  -1  12   8       2784.28       2854.57        98.53 o
   0  12   8       1893.82       1905.03        69.93 o
   1  12   8        405.22        439.62        41.66 o
   2  12   8       3463.08       3473.35       106.72 o
   3  12   8          3.01         -1.02        20.45 o
   4  12   8       8906.37       9146.76       192.72 o
   5  12   8        406.36        423.17        43.98 o
   6  12   8        984.34        967.69        71.87 o
   7  12   8          0.48        -12.92        25.04 o
   8  12   8       2171.98       2210.10       103.71 o
   9  12   8         27.36         20.35        22.40 o
  10  12   8       3150.28       3118.36       110.96 o
 -15  13   8       3177.59       3282.35       121.65 o
 -14  13   8        958.52       1036.24        67.46 o
 -13  13   8       1471.99       1327.44        75.88 o
 -12  13   8        414.10        455.45        46.30 o
 -11  13   8        429.13        479.57        43.18 o
 -10  13   8       3336.52       3544.83       110.47 o
  -9  13   8        903.71        845.67        54.73 o
  -8  13   8        391.83        360.42        36.99 o
  -7  13   8       5540.78       5714.79       145.45 o
  -6  13   8         51.72         45.55        21.51 o
  -5  13   8       7954.08       8389.19       173.93 o
  -4  13   8          0.15         -4.30        25.41 o
  -3  13   8       1583.58       1572.24        76.57 o
  -2  13   8       2740.73       2940.07       104.11 o
  -1  13   8       1012.21       1027.73        62.53 o
   0  13   8       1268.55       1315.69        80.42 o
   1  13   8       1551.31       1616.31        82.39 o
   2  13   8        266.16        204.44        28.00 o
   3  13   8       7015.00       7482.45       166.17 o
   4  13   8         29.36         42.90        25.47 o
   5  13   8       6643.48       7108.95       180.31 o
   6  13   8        212.33        198.77        34.63 o
   7  13   8       3185.95       3120.37       135.74 o
   8  13   8         31.17          9.91        22.00 o
 -10  14   8       2307.40       2501.19       105.90 o
  -9  14   8       2443.36       2818.62       117.08 o
  -8  14   8        285.55        197.39        29.68 o
  -7  14   8        605.77        697.31        54.34 o
  -6  14   8       2762.23       2992.85       109.85 o
  -5  14   8        610.11        614.63        53.94 o
  -4  14   8       4363.87       4315.93       161.34 o
  -3  14   8        145.81        197.95        35.98 o
  -2  14   8       2432.38       2231.46       161.92 o
  -1  14   8        162.46        172.01        53.46 o
   0  14   8       2904.68       2854.41       187.66 o
   1  14   8          0.25        -18.53        25.49 o
   2  14   8       1574.85       1493.14       103.90 o
   3  14   8         17.39         13.88        25.26 o
 -28   1   9          6.52         87.08        32.87 o
 -27   1   9       2655.34       2718.05       144.59 o
 -26   1   9        179.65        208.26        43.92 o
 -25   1   9         37.24         47.20        37.37 o
 -24   1   9        523.57        565.31        54.06 o
 -23   1   9        911.29        759.90        59.42 o
 -22   1   9          0.63          1.46        15.20 o
 -21   1   9        213.89        172.36        18.30 o
 -20   1   9          0.58          1.28        22.85 o
 -19   1   9        399.06        418.68        26.33 o
 -18   1   9         10.68          2.43        10.29 o
 -17   1   9       1827.55       1767.99        43.36 o
 -16   1   9        915.74        928.35        25.14 o
 -15   1   9       1497.38       1294.29        27.96 o
 -14   1   9        257.12        250.23        11.37 o
 -13   1   9       1200.29       1210.12        24.50 o
 -12   1   9        570.09        591.28        14.97 o
 -11   1   9       1389.08       1406.20        28.45 o
 -10   1   9        435.59        448.46        13.19 o
  -9   1   9        248.78        365.15        11.88 o
  -8   1   9       2373.32       2253.71        24.26 o
  -7   1   9       5124.07       5393.24        74.75 o
  -6   1   9       1439.42       1224.06        28.32 o
  -5   1   9       1148.15       1440.51        26.55 o
  -4   1   9       1786.89       1982.30        25.77 o
  -3   1   9       1464.09       1479.21        20.82 o
  -2   1   9       5121.27       5178.52        44.36 o
  -1   1   9        355.61        427.66        15.04 o
   0   1   9       3179.01       3466.89        58.81 o
   1   1   9       2647.38       3271.02        75.56 o
   2   1   9       3118.22       3279.94        54.39 o
   3   1   9        668.19        639.85        30.91 o
   4   1   9         41.16        131.65        15.61 o
   5   1   9         76.06         95.20        15.00 o
   6   1   9       1213.86       1137.69        41.42 o
   7   1   9        762.60        751.58        42.70 o
   8   1   9       2745.00       2805.14        68.84 o
   9   1   9        420.63        459.45        30.89 o
  10   1   9        791.91        843.38        46.18 o
  11   1   9          0.48         22.08        16.37 o
  12   1   9       3870.60       3960.63       104.42 o
  13   1   9        869.19        883.23        62.74 o
  14   1   9         34.08         39.31        19.70 o
  15   1   9        609.34        598.32        50.10 o
  16   1   9         12.66         34.26        22.26 o
  17   1   9        324.41        335.62        40.29 o
  18   1   9        226.12        203.75        40.01 o
  19   1   9         69.29        169.08        37.34 o
  20   1   9         33.54         51.96        29.34 o
  21   1   9          9.48         -1.96        38.68 o
 -28   2   9        305.83        249.46        57.99 o
 -27   2   9        557.02        570.15        69.30 o
 -26   2   9         46.66        -13.66        33.19 o
 -25   2   9        800.48        697.61        61.18 o
 -24   2   9       3053.31       2981.71       114.54 o
 -23   2   9       1011.45       1022.00        53.42 o
 -22   2   9       1253.10       1218.06        47.57 o
 -21   2   9       1429.75       1589.79        52.80 o
 -20   2   9       3312.39       3343.42        67.22 o
 -19   2   9       1499.32       1633.47        69.74 o
 -18   2   9       1800.36       1811.20        39.92 o
 -17   2   9        708.23        736.49        28.82 o
 -16   2   9       1383.37       1367.78        33.53 o
 -15   2   9       1015.64       1055.37        28.40 o
 -14   2   9       2308.25       2298.17        35.05 o
 -13   2   9       1487.37       1534.18        26.58 o
 -12   2   9         19.81         21.59         5.03 o
 -11   2   9        536.33        528.63        15.98 o
 -10   2   9       2423.82       2507.42        35.33 o
  -9   2   9        697.89        818.53        34.83 o
  -8   2   9          9.17         15.39         5.26 o
  -7   2   9       1815.31       1920.26        30.17 o
  -6   2   9        684.26        685.03        12.59 o
  -5   2   9        721.59        722.57        13.14 o
  -4   2   9        116.99        202.90         9.09 o
  -3   2   9       7310.01       6795.41        47.17 o
  -2   2   9       3184.77       3406.45        40.82 o
  -1   2   9        536.20        353.16        16.26 o
   0   2   9       1074.89       1177.12        23.88 o
   1   2   9        314.28        279.80        15.00 o
   2   2   9         84.23        180.63        14.74 o
   3   2   9       8881.24       8633.71        84.78 o
   4   2   9        125.44        100.81        14.86 o
   5   2   9        162.32        136.11        15.92 o
   6   2   9         53.53         68.92        13.64 o
   7   2   9       5024.19       4908.93        82.61 o
   8   2   9         27.32         47.03        14.67 o
   9   2   9        496.50        441.96        27.09 o
  10   2   9          6.44         16.02        11.66 o
  11   2   9       3380.12       3436.96        93.47 o
  12   2   9        765.00        666.93        45.20 o
  13   2   9       4595.96       4450.87       114.03 o
  14   2   9        122.21        118.86        27.75 o
  15   2   9       1043.50       1120.20        67.33 o
  16   2   9         96.75        172.27        31.81 o
  17   2   9        362.12        382.03        36.88 o
  18   2   9       1195.20       1212.19        65.08 o
  19   2   9        263.80        272.81        36.54 o
  20   2   9        314.80        263.82        35.30 o
 -28   3   9       1174.42       1237.71       107.15 o
 -27   3   9         80.12         27.17        32.83 o
 -26   3   9         17.50         18.02        31.51 o
 -25   3   9        838.90        786.36        59.61 o
 -24   3   9       3514.16       3554.21       103.72 o
 -23   3   9       1660.03       1641.25        68.54 o
 -22   3   9       1283.56       1260.75        50.62 o
 -21   3   9         82.07         59.33        15.43 o
 -20   3   9       3888.69       4010.81        83.60 o
 -19   3   9       5297.24       5336.60       107.53 o
 -18   3   9       4564.08       4779.81        81.91 o
 -17   3   9       1980.62       1967.81        51.37 o
 -16   3   9        243.23        196.77        18.98 o
 -15   3   9       2627.75       2911.67        50.84 o
 -14   3   9         58.41         53.65         7.27 o
 -13   3   9       1804.09       1780.20        28.83 o
 -12   3   9        609.43        627.73        16.45 o
 -11   3   9       7300.19       7286.61       143.63 o
 -10   3   9        802.04        862.71        22.70 o
  -9   3   9        810.48        819.18        27.37 o
  -8   3   9       2130.31       2131.06        35.97 o
  -7   3   9         28.36         42.80         6.35 o
  -6   3   9        416.22        453.79        14.69 o
  -5   3   9        451.33        356.56        14.42 o
  -4   3   9        302.73        242.78        11.05 o
  -3   3   9        185.79        146.27         7.85 o
  -2   3   9       7818.17       8236.53        83.48 o
  -1   3   9         82.11         70.17         7.26 o
   0   3   9        242.39        218.08        12.68 o
   1   3   9       4416.58       4469.53        90.74 o
   2   3   9      14795.29      14645.34       113.21 o
   3   3   9        569.45        691.70        29.44 o
   4   3   9        508.07        417.43        23.14 o
   5   3   9         69.69        104.21        22.31 o
   6   3   9       4530.20       4495.00        68.87 o
   7   3   9        185.69        207.07        26.32 o
   8   3   9       5251.58       5114.28        90.10 o
   9   3   9         11.39         45.76        15.65 o
  10   3   9         71.11         83.93        17.14 o
  11   3   9       1809.81       1840.02        61.09 o
  12   3   9       3660.32       3652.92        82.58 o
  13   3   9        981.85       1031.09        45.95 o
  14   3   9        417.76        410.79        30.98 o
  15   3   9         61.89         29.50        16.48 o
  16   3   9       1845.48       1831.74        75.80 o
  17   3   9         44.39          9.84        17.50 o
  18   3   9       1506.14       1592.98        82.00 o
  19   3   9         96.45         61.11        23.67 o
  20   3   9          9.04          0.02        22.86 o
 -27   4   9         35.31          1.42        26.60 o
 -26   4   9        318.68        317.45        39.34 o
 -25   4   9         11.13         -8.28        26.86 o
 -24   4   9        699.00        642.94        46.36 o
 -23   4   9       1162.39       1181.89        61.08 o
 -22   4   9       1757.82       1759.61        61.77 o
 -21   4   9         93.77         48.98        14.54 o
 -20   4   9        131.50         94.20        19.30 o
 -19   4   9          0.67         -6.70        17.71 o
 -18   4   9       3434.26       3309.03        84.45 o
 -17   4   9        734.35        614.40        36.52 o
 -16   4   9       2312.21       2208.42        70.85 o
 -15   4   9        435.58        422.72        32.97 o
 -14   4   9        391.15        427.08        20.04 o
 -13   4   9        806.59        766.33        33.64 o
 -12   4   9       1238.72       1227.87        31.78 o
 -11   4   9        928.14        888.53        17.61 o
 -10   4   9         43.67         41.88         4.70 o
  -9   4   9         50.95         35.98         7.67 o
  -8   4   9        161.96        171.24        14.42 o
  -7   4   9        138.88        110.48         8.31 o
  -6   4   9       4306.39       4050.70        47.03 o
  -5   4   9       3190.03       3236.99        47.33 o
  -4   4   9       5222.19       5646.68        64.05 o
  -3   4   9        119.18        130.60        10.31 o
  -2   4   9       1906.62       1978.36        32.62 o
  -1   4   9          3.63         19.26         8.54 o
   0   4   9       3185.33       3448.93        57.68 o
   1   4   9       1465.33       1330.42        48.08 o
   2   4   9        369.42        483.47        32.92 o
   3   4   9       2473.32       2395.95        70.68 o
   4   4   9        962.77        947.57        44.82 o
   5   4   9       1938.09       1941.23        58.19 o
   6   4   9        988.89        977.94        36.30 o
   7   4   9       5334.63       5128.71        89.12 o
   8   4   9        196.87        183.24        20.60 o
   9   4   9        833.73        944.60        40.24 o
  10   4   9        347.59        370.91        27.48 o
  11   4   9         21.75         31.74        16.93 o
  12   4   9        409.76        425.19        32.63 o
  13   4   9       2206.17       2286.60        74.10 o
  14   4   9        684.61        730.36        41.04 o
  15   4   9        394.74        384.85        30.98 o
  16   4   9          2.27        -13.16        18.34 o
  17   4   9        233.73        195.59        43.75 o
  18   4   9        427.06        408.00        48.05 o
  19   4   9         21.77        -13.34        35.33 o
  20   4   9          5.83         15.57        26.71 o
 -27   5   9        748.40        694.04        71.21 o
 -26   5   9         48.32         43.02        28.49 o
 -25   5   9         21.10         16.84        24.00 o
 -24   5   9       2279.69       2452.52        99.47 o
 -23   5   9        116.35        102.91        26.22 o
 -22   5   9        892.87        858.52        57.56 o
 -21   5   9          7.76         24.89        23.86 o
 -20   5   9         43.75          0.59        20.69 o
 -19   5   9          2.26          6.88        15.63 o
 -18   5   9        741.52        716.09        46.44 o
 -17   5   9        925.06        858.93        48.24 o
 -16   5   9        318.33        284.54        28.83 o
 -15   5   9         57.98         55.25        15.63 o
 -14   5   9       1774.37       1703.46        70.07 o
 -13   5   9       2647.11       2705.16        61.41 o
 -12   5   9        206.65        214.68        14.27 o
 -11   5   9       2572.38       2440.24        42.65 o
 -10   5   9        550.66        500.58        18.66 o
  -9   5   9        304.84        313.52        14.65 o
  -8   5   9        202.27        216.35        12.41 o
  -7   5   9         85.65         70.01         8.00 o
  -6   5   9         34.83         30.78         6.71 o
  -5   5   9       1661.56       1677.30        38.26 o
  -4   5   9       4801.61       5103.52        64.21 o
  -3   5   9       2527.90       2710.53        50.98 o
  -2   5   9         38.94         18.41         8.97 o
  -1   5   9       2123.93       2378.91        50.58 o
   0   5   9       2398.28       2251.32        58.80 o
   1   5   9        253.94        286.90        32.51 o
   2   5   9       1355.91       1196.47        52.43 o
   3   5   9        232.91        213.92        25.67 o
   4   5   9          2.29         17.97        13.78 o
   5   5   9        297.49        344.45        27.56 o
   6   5   9        660.36        562.38        35.60 o
   7   5   9          9.70         39.54        15.44 o
   8   5   9       2150.47       2201.85        65.08 o
   9   5   9        582.69        565.14        32.29 o
  10   5   9         43.53         37.80        17.04 o
  11   5   9        109.73        102.97        18.38 o
  12   5   9        131.00        134.87        18.33 o
  13   5   9        386.74        346.76        39.31 o
  14   5   9          3.58         13.54        14.74 o
  15   5   9        471.93        434.89        33.93 o
  16   5   9          8.89        -17.73        17.73 o
  17   5   9         16.10          6.70        31.43 o
  18   5   9        511.43        466.48        49.97 o
  19   5   9         19.47         27.58        31.54 o
 -26   6   9        370.73        328.33        47.60 o
 -25   6   9        329.99        287.88        37.03 o
 -24   6   9        160.12        100.52        29.51 o
 -23   6   9          0.47         29.21        20.15 o
 -22   6   9         38.01         35.86        38.70 o
 -21   6   9          0.17        -24.11        24.11 o
 -20   6   9        640.20        546.12        44.53 o
 -19   6   9          0.98         -6.74        16.58 o
 -18   6   9        153.94        104.20        22.20 o
 -17   6   9         57.00         56.40        19.30 o
 -16   6   9       4787.21       4845.71       115.20 o
 -15   6   9        171.39        118.26        22.23 o
 -14   6   9       3187.66       2983.76       143.88 o
 -13   6   9        892.63        823.89        51.72 o
 -12   6   9        109.99         96.18        12.64 o
 -11   6   9       2686.10       2634.27        51.39 o
 -10   6   9       2974.67       2656.56        51.69 o
  -9   6   9         21.25         30.87         7.97 o
  -8   6   9        373.97        284.82        15.04 o
  -7   6   9          0.48          8.40         6.73 o
  -6   6   9       1975.67       1961.97        39.47 o
  -5   6   9        106.10        141.29        14.34 o
  -4   6   9        358.24        414.29        21.97 o
  -3   6   9       1157.02       1081.54        36.62 o
  -2   6   9         63.89         34.26         9.85 o
  -1   6   9       3980.07       3957.34        66.25 o
   0   6   9       5783.10       5569.06        85.45 o
   1   6   9        301.40        299.86        36.91 o
   2   6   9        211.89        176.23        26.02 o
   3   6   9        176.18        191.26        23.37 o
   4   6   9          0.73        -18.71        18.71 o
   5   6   9       3153.38       3338.36        90.38 o
   6   6   9       1387.18       1407.97        52.94 o
   7   6   9         73.04         74.41        17.96 o
   8   6   9          0.48         13.44        13.78 o
   9   6   9        161.12        113.86        21.17 o
  10   6   9         19.59        -11.96        18.40 o
  11   6   9         17.94          3.54        16.92 o
  12   6   9        141.23        104.70        19.52 o
  13   6   9        138.11        126.95        23.19 o
  14   6   9        525.89        576.54        49.11 o
  15   6   9         53.14         55.34        22.32 o
  16   6   9       1275.54       1379.39        90.99 o
  17   6   9        684.62        769.11        71.12 o
  18   6   9          0.07        -28.51        28.51 o
 -25   7   9        256.94        225.35        37.36 o
 -24   7   9        808.57        815.31        61.62 o
 -23   7   9        104.41         81.24        25.96 o
 -22   7   9         79.56         94.13        23.78 o
 -21   7   9        231.81        231.39        36.48 o
 -20   7   9         18.77        -23.50        23.50 o
 -19   7   9        789.83        695.09        50.99 o
 -18   7   9         11.78          9.12        19.54 o
 -17   7   9        358.78        325.62        34.64 o
 -16   7   9        773.08        766.39        55.70 o
 -15   7   9       1134.48       1103.54        64.68 o
 -14   7   9       1232.91       1143.17        70.55 o
 -13   7   9        254.23        212.35        29.35 o
 -12   7   9       1384.47       1316.44        65.96 o
 -11   7   9       3825.05       3714.17        86.40 o
 -10   7   9        486.85        408.70        27.96 o
  -9   7   9       5722.85       5693.31        83.42 o
  -8   7   9       1043.75       1106.93        37.35 o
  -7   7   9       3575.07       3555.95        59.33 o
  -6   7   9        501.64        533.15        26.38 o
  -5   7   9       4957.52       4676.73       133.61 o
  -4   7   9        135.62         96.02        15.60 o
  -3   7   9       1517.84       1716.99        53.17 o
  -2   7   9       5102.43       4707.90        74.89 o
  -1   7   9         56.42         47.52        13.90 o
   0   7   9        214.77        198.21        17.71 o
   1   7   9       1385.64       1359.62        37.24 o
   2   7   9       1675.95       1677.75        46.92 o
   3   7   9       2013.87       2165.27        54.76 o
   4   7   9       5712.22       5997.78       178.05 o
   5   7   9         43.15         15.13        16.82 o
   6   7   9        784.32        787.56        57.83 o
   7   7   9        962.29        899.68        46.43 o
   8   7   9       1885.53       1959.25        78.40 o
   9   7   9       1225.42       1206.82        55.83 o
  10   7   9        554.32        521.23        41.16 o
  11   7   9        123.43         93.53        20.42 o
  12   7   9        775.40        748.85        50.73 o
  13   7   9        834.42        981.30        59.39 o
  14   7   9        155.43        166.72        38.79 o
  15   7   9       1016.65       1127.78        65.93 o
  16   7   9        575.95        576.33        51.94 o
  17   7   9        554.82        609.25        67.44 o
 -24   8   9          6.96         41.07        26.63 o
 -23   8   9       1066.67       1124.93        72.41 o
 -22   8   9         75.02         70.49        23.64 o
 -21   8   9        982.12        985.81        66.29 o
 -20   8   9         73.48         62.57        25.64 o
 -19   8   9       1578.59       1536.87        95.50 o
 -18   8   9       1249.29       1254.72        69.73 o
 -17   8   9        158.38        140.40        29.96 o
 -16   8   9       1501.55       1450.91        80.14 o
 -15   8   9        706.26        657.94        52.08 o
 -14   8   9       2707.67       2715.62       101.86 o
 -13   8   9        102.78         77.85        20.95 o
 -12   8   9        113.64         90.35        19.53 o
 -11   8   9       2239.16       2144.34        66.27 o
 -10   8   9       1041.73        956.10        44.15 o
  -9   8   9          5.65         32.61        16.32 o
  -8   8   9       1728.30       1789.55        64.37 o
  -7   8   9        237.39        309.53        29.50 o
  -6   8   9        966.43        962.33        47.49 o
  -5   8   9        343.54        302.75        27.58 o
  -4   8   9         25.88          5.35        13.08 o
  -3   8   9       2638.09       2543.89        63.73 o
  -2   8   9        683.18        599.48        37.53 o
  -1   8   9       6255.54       6061.87        79.32 o
   0   8   9        422.07        392.23        26.31 o
   1   8   9       2426.55       2407.76        53.08 o
   2   8   9        562.39        557.07        26.92 o
   3   8   9       1004.33       1082.77        41.70 o
   4   8   9        372.35        387.07        26.77 o
   5   8   9        267.76        248.59        25.63 o
   6   8   9          0.44          2.35        14.74 o
   7   8   9        505.22        536.29        34.14 o
   8   8   9        982.69        933.78        44.87 o
   9   8   9         40.67         59.25        21.23 o
  10   8   9       2098.26       1996.27        82.38 o
  11   8   9        731.32        607.31        49.25 o
  12   8   9          5.24        -11.76        23.08 o
  13   8   9        280.67        169.71        32.32 o
  14   8   9          0.89        -10.95        22.23 o
  15   8   9        110.08         81.64        29.19 o
  16   8   9          0.59         12.56        21.20 o
 -23   9   9        240.50        240.01        36.80 o
 -22   9   9        110.65        143.36        30.86 o
 -21   9   9       2385.93       2647.70       110.44 o
 -20   9   9        150.25        137.22        30.95 o
 -19   9   9        321.97        375.75        46.96 o
 -18   9   9          6.09         -8.59        22.95 o
 -17   9   9        157.25        127.84        32.96 o
 -16   9   9       1421.81       1439.30        82.14 o
 -15   9   9         33.93         -1.93        20.07 o
 -14   9   9          7.59         -1.92        20.72 o
 -13   9   9       2040.96       1983.35        76.41 o
 -12   9   9        286.50        226.64        24.83 o
 -11   9   9        229.75        268.68        25.98 o
 -10   9   9          1.18        -12.75        15.77 o
  -9   9   9        971.47        835.09        36.17 o
  -8   9   9         22.44         26.16        11.20 o
  -7   9   9          6.56         13.90        10.14 o
  -6   9   9       2817.06       2771.17        69.59 o
  -5   9   9       2513.82       2411.04        65.51 o
  -4   9   9        294.80        278.13        26.27 o
  -3   9   9         18.13         -1.61        12.90 o
  -2   9   9        609.92        630.55        35.34 o
  -1   9   9        673.17        596.42        34.97 o
   0   9   9       1114.24       1104.84        44.34 o
   1   9   9       1149.68       1113.56        44.91 o
   2   9   9         10.51         28.65        16.30 o
   3   9   9        910.99        934.33        44.61 o
   4   9   9        465.30        429.86        31.74 o
   5   9   9        936.11        886.79        48.25 o
   6   9   9       1991.53       1827.85        69.09 o
   7   9   9        225.11        180.88        27.82 o
   8   9   9        291.57        303.11        33.12 o
   9   9   9       2184.86       2200.31        82.91 o
  10   9   9        977.21       1038.57        58.91 o
  11   9   9       1055.23        911.18        60.18 o
  12   9   9         63.33         67.15        22.42 o
  13   9   9         76.64         27.58        22.36 o
  14   9   9        402.92        295.34        41.89 o
  15   9   9        330.79        388.15        44.74 o
 -21  10   9        204.91        175.08        44.01 o
 -20  10   9        753.70        768.72        60.35 o
 -19  10   9        600.61        517.13        49.45 o
 -18  10   9        129.75        102.11        24.51 o
 -17  10   9         30.31         26.27        23.60 o
 -16  10   9         33.29         30.88        19.66 o
 -15  10   9        529.21        553.79        45.89 o
 -14  10   9          1.51         16.61        20.74 o
 -13  10   9        152.71        132.71        23.03 o
 -12  10   9       1063.85        938.47        50.66 o
 -11  10   9        174.31        170.56        23.73 o
 -10  10   9       3994.91       3651.06        95.45 o
  -9  10   9         79.03         27.93        12.37 o
  -8  10   9        652.98        634.07        33.91 o
  -7  10   9       1306.76       1157.28        48.86 o
  -6  10   9        216.44        233.15        24.05 o
  -5  10   9        724.47        748.79        41.80 o
  -4  10   9       1057.23        983.48        48.56 o
  -3  10   9       1981.55       2022.03        70.06 o
  -2  10   9        106.79        107.96        21.35 o
  -1  10   9         44.81         51.09        18.28 o
   0  10   9       1596.81       1601.99        58.94 o
   1  10   9       1444.12       1403.19        57.78 o
   2  10   9        657.76        651.02        37.89 o
   3  10   9        181.73        174.22        23.18 o
   4  10   9       3302.76       3261.30        87.61 o
   5  10   9         26.91         18.87        19.37 o
   6  10   9         22.00         58.18        18.78 o
   7  10   9        302.43        339.82        40.25 o
   8  10   9        181.71        169.56        27.62 o
   9  10   9        816.31        815.22        53.83 o
  10  10   9       1195.28       1084.40        62.21 o
  11  10   9       1685.04       1702.95        85.38 o
  12  10   9        588.47        733.86        56.63 o
  13  10   9         31.92         14.90        21.23 o
  14  10   9       1084.60       1095.54        86.50 o
 -20  11   9          9.16         61.65        22.40 o
 -19  11   9        655.34        573.97        52.16 o
 -18  11   9         65.45         71.01        20.27 o
 -17  11   9         77.82         74.23        22.97 o
 -16  11   9        454.80        457.78        60.33 o
 -15  11   9       1125.67       1198.89        69.45 o
 -14  11   9        249.04        294.64        35.40 o
 -13  11   9          0.39        -10.06        21.46 o
 -12  11   9        238.99        235.37        34.29 o
 -11  11   9        951.32        912.22        51.90 o
 -10  11   9         46.75         32.07        19.38 o
  -9  11   9        606.60        665.13        44.63 o
  -8  11   9         15.10         50.86        18.90 o
  -7  11   9        179.68        195.58        21.85 o
  -6  11   9       1844.81       1967.72        71.23 o
  -5  11   9        299.80        294.93        30.07 o
  -4  11   9       1589.99       1632.43        66.34 o
  -3  11   9       1123.52       1061.66        54.17 o
  -2  11   9        207.96        162.96        26.55 o
  -1  11   9       2348.44       2327.69        79.39 o
   0  11   9        611.29        661.46        43.76 o
   1  11   9       1236.28       1152.27        53.45 o
   2  11   9          0.61         -4.35        14.69 o
   3  11   9         11.54         -2.31        16.07 o
   4  11   9          1.17         18.12        24.84 o
   5  11   9        202.69        132.87        25.50 o
   6  11   9       1088.15       1008.47        59.95 o
   7  11   9        167.37        143.81        26.25 o
   8  11   9        354.60        316.37        37.86 o
   9  11   9        433.81        467.80        45.39 o
  10  11   9        419.30        408.54        44.17 o
  11  11   9       2014.10       2023.01        95.66 o
  12  11   9         32.04         12.31        24.25 o
 -17  12   9        233.31        198.91        35.03 o
 -16  12   9        174.50        129.19        25.94 o
 -15  12   9         67.63         58.79        23.29 o
 -14  12   9          5.61         15.61        21.30 o
 -13  12   9         42.43         -2.48        22.70 o
 -12  12   9       3012.46       3065.18       109.50 o
 -11  12   9         10.85         34.55        21.49 o
 -10  12   9       1503.54       1485.74        68.42 o
  -9  12   9        348.19        324.11        36.89 o
  -8  12   9          0.12         15.83        19.68 o
  -7  12   9        384.45        350.87        37.35 o
  -6  12   9       1255.53       1199.42        73.86 o
  -5  12   9        349.32        338.97        41.72 o
  -4  12   9         11.51         -4.16        14.81 o
  -3  12   9         25.00         19.41        17.42 o
  -2  12   9       1354.37       1329.65        75.86 o
  -1  12   9        358.31        353.98        37.15 o
   0  12   9       1063.00       1072.94        57.47 o
   1  12   9          0.08         24.44        15.62 o
   2  12   9         63.76         13.59        25.15 o
   3  12   9        874.90        807.45        64.87 o
   4  12   9        148.67        168.47        29.67 o
   5  12   9         81.73         51.37        25.34 o
   6  12   9          4.97         -7.25        23.84 o
   7  12   9       1409.64       1286.37        87.08 o
   8  12   9        247.78        208.28        39.06 o
   9  12   9         25.66         16.32        23.30 o
  10  12   9        727.26        606.54        63.29 o
 -14  13   9         20.30         86.18        30.95 o
 -13  13   9        527.03        535.02        49.18 o
 -12  13   9        268.76        328.50        39.55 o
 -11  13   9        529.54        576.43        56.51 o
 -10  13   9        403.89        418.36        47.58 o
  -9  13   9        657.62        658.53        48.81 o
  -8  13   9        405.60        437.82        43.16 o
  -7  13   9        187.84        142.62        32.84 o
  -6  13   9        627.15        673.87        52.33 o
  -5  13   9        168.58        177.51        30.78 o
  -4  13   9        144.73         69.10        41.49 o
  -3  13   9        153.47        149.14        33.61 o
  -2  13   9       1019.29        975.76        74.80 o
  -1  13   9        102.64         94.45        27.44 o
   0  13   9        405.30        395.55        57.08 o
   1  13   9         27.92         44.74        20.24 o
   2  13   9         22.57         23.88        19.87 o
   3  13   9        383.89        404.87        59.49 o
   4  13   9        181.31        146.39        32.18 o
   5  13   9        566.67        543.89        56.99 o
   6  13   9          1.28        -27.36        27.36 o
   7  13   9         27.20         22.80        24.49 o
 -10  14   9         65.62         31.34        31.81 o
  -9  14   9        276.08        214.39        52.42 o
  -8  14   9        153.72        162.85        29.01 o
  -7  14   9       1543.81       1582.51        81.24 o
  -6  14   9        295.32        268.55        36.58 o
  -5  14   9        168.92        125.20        29.97 o
  -4  14   9         13.53         18.21        21.29 o
  -3  14   9          1.76        -29.40        31.17 o
  -2  14   9        556.14        640.54        81.64 o
  -1  14   9        221.64        156.93        43.79 o
   0  14   9       1364.45       1260.34       128.08 o
   1  14   9          0.45        -17.47        27.86 o
   2  14   9        569.48        519.90        82.43 o
 -28   0  10        146.03        133.30        53.69 o
 -27   0  10       9072.54       9324.57       328.95 o
 -26   0  10         45.41         45.96        30.52 o
 -25   0  10       3117.19       2887.01       174.00 o
 -24   0  10         10.82         47.74        46.89 o
 -23   0  10        109.16         91.68        86.43 o
 -22   0  10         64.15         93.28        30.56 o
 -21   0  10        220.23        203.30        24.24 o
 -20   0  10        350.79        289.34        25.79 o
 -19   0  10       7732.98       7968.69       173.53 o
 -18   0  10       6220.80       6235.52       125.18 o
 -17   0  10      11020.70      11315.23       205.05 o
 -16   0  10      26720.84      27186.76       262.75 o
 -15   0  10         15.89         43.79         7.41 o
 -14   0  10      11246.60      11203.13       125.43 o
 -13   0  10        814.93       1022.99        25.45 o
 -12   0  10       7904.02       8250.90        70.94 o
 -11   0  10      11259.83      11319.45       178.14 o
 -10   0  10       5611.20       5147.34        68.07 o
  -9   0  10      18881.39      18201.17       269.09 o
  -8   0  10      20701.02      19473.05       141.02 o
  -7   0  10      11455.68      11343.54        83.11 o
  -6   0  10      81830.05      83238.19       462.08 o
  -5   0  10       5205.23       6072.67        54.62 o
  -4   0  10       5743.03       4906.42       107.41 o
  -3   0  10       2209.98       2050.73        75.74 o
  -2   0  10      19617.07      18934.74       330.82 o
  -1   0  10       8987.05       9323.47       202.73 o
   0   0  10      36250.03      38726.74       267.43 o
   1   0  10      10171.91      11521.56       153.04 o
   2   0  10       2810.44       2905.48       116.40 o
   3   0  10       1173.86       1232.87        96.45 o
   4   0  10       4705.93       4366.57       148.08 o
   5   0  10       1772.83       1721.33        98.63 o
   6   0  10       3948.77       4133.41       365.46 o
   7   0  10       3798.69       3933.98       156.32 o
   8   0  10      26580.56      27163.30       419.67 o
   9   0  10       9105.25       9656.87       195.03 o
  10   0  10       2988.88       3272.98       113.82 o
  11   0  10         75.47        122.94        26.71 o
  12   0  10         98.76         93.34        24.65 o
  13   0  10       1100.84       1029.13       124.64 o
  14   0  10       2512.24       2682.94       202.87 o
  15   0  10        588.82        665.30        89.71 o
  16   0  10      11927.39      12653.66       592.48 o
  17   0  10       9906.69      10326.93       293.00 o
  18   0  10        868.96       1025.48       110.32 o
  19   0  10       1277.61       1275.73       114.66 o
  20   0  10         10.22         75.54        36.88 o
 -28   1  10       6920.57       6851.85       232.35 o
 -27   1  10        219.00        176.54        44.20 o
 -26   1  10       8889.18       9097.83       326.89 o
 -25   1  10        371.38        321.66        42.50 o
 -24   1  10       1702.79       1589.40        87.60 o
 -23   1  10        598.77        603.78        43.35 o
 -22   1  10        281.52        292.44        24.57 o
 -21   1  10        664.37        666.98        30.09 o
 -20   1  10      11610.59      11958.25       120.22 o
 -19   1  10         34.93         49.42        11.60 o
 -18   1  10      20965.29      21909.79       145.98 o
 -17   1  10      13495.61      13429.12       188.88 o
 -16   1  10       8729.88       8877.14       112.11 o
 -15   1  10       9506.66       9793.46        79.19 o
 -14   1  10         61.88         56.06         6.14 o
 -13   1  10       2195.07       2162.56        23.53 o
 -12   1  10       4347.99       4714.86        45.39 o
 -11   1  10        170.17        131.90         9.31 o
 -10   1  10      20775.12      20984.27       109.39 o
  -9   1  10      14328.38      13969.93       122.42 o
  -8   1  10      11761.28      11364.22        98.30 o
  -7   1  10       9380.91       9280.31        57.76 o
  -6   1  10         13.46         56.32         7.36 o
  -5   1  10       1046.72        773.35        18.07 o
  -4   1  10        984.06       1244.38        24.77 o
  -3   1  10       6784.55       6340.29        56.09 o
  -2   1  10       1997.64       2036.17        32.09 o
  -1   1  10       9978.96       9096.44       136.37 o
   0   1  10         52.24         92.28        12.78 o
   1   1  10      13494.95      13538.13       214.04 o
   2   1  10       9302.42       9531.65       298.61 o
   3   1  10       5974.31       5636.21        83.55 o
   4   1  10        392.31        629.87        29.32 o
   5   1  10       4700.76       4628.89        80.20 o
   6   1  10       1959.47       2001.10        56.06 o
   7   1  10       6398.20       6389.11       120.01 o
   8   1  10       9055.23       9292.24       127.36 o
   9   1  10       9117.98       9247.38       148.87 o
  10   1  10       4357.78       4416.47        98.17 o
  11   1  10       6967.67       6834.33       135.44 o
  12   1  10        732.34        776.82        39.57 o
  13   1  10       5031.06       5091.61       215.53 o
  14   1  10        388.93        284.54        40.67 o
  15   1  10       6709.61       6797.46       162.89 o
  16   1  10        884.38        945.35        64.60 o
  17   1  10      11649.60      12015.70       269.38 o
  18   1  10       5195.61       5224.41       208.74 o
  19   1  10        752.31        641.16        66.77 o
  20   1  10       2603.68       2665.91       136.73 o
 -28   2  10        118.51         83.67        35.52 o
 -27   2  10       2536.12       2741.71       151.51 o
 -26   2  10        262.69        280.96        42.30 o
 -25   2  10       3344.50       3526.66       135.47 o
 -24   2  10         20.56          7.43        23.11 o
 -23   2  10       1599.33       1503.51        62.54 o
 -22   2  10        693.37        723.90        42.15 o
 -21   2  10       2942.84       2942.67        68.91 o
 -20   2  10        394.95        353.33        22.59 o
 -19   2  10       2736.68       2821.27        57.94 o
 -18   2  10         39.17         45.12         8.14 o
 -17   2  10       1230.36       1331.87        37.08 o
 -16   2  10      19105.17      19145.33       165.43 o
 -15   2  10        121.00        122.36         9.12 o
 -14   2  10       6828.33       7008.05        66.07 o
 -13   2  10         31.91         38.41         5.22 o
 -12   2  10      13336.97      13553.49        93.02 o
 -11   2  10      11440.14      11552.58       106.64 o
 -10   2  10       5400.82       4734.05        75.59 o
  -9   2  10      11672.33      11602.12       160.13 o
  -8   2  10      13210.37      13272.35        92.82 o
  -7   2  10       7355.65       7526.25        49.77 o
  -6   2  10      10045.89       9842.89        78.00 o
  -5   2  10         81.31        110.78         5.27 o
  -4   2  10       3842.32       3321.06        39.30 o
  -3   2  10        234.47        258.82        16.98 o
  -2   2  10      22977.84      23565.74       165.97 o
  -1   2  10        257.11        186.70        12.30 o
   0   2  10      11365.60      11060.90        77.47 o
   1   2  10       1415.82       1295.09        29.92 o
   2   2  10      24112.44      24893.44       205.26 o
   3   2  10      10447.91      10824.47       111.31 o
   4   2  10       2810.38       2692.67        56.51 o
   5   2  10        296.56        254.28        18.61 o
   6   2  10       7020.74       7018.63        92.72 o
   7   2  10        236.74        171.75        19.39 o
   8   2  10      10631.53      10520.55       137.33 o
   9   2  10       1889.62       1762.28        57.00 o
  10   2  10       4384.08       4499.77        93.00 o
  11   2  10       1269.67       1129.45        55.72 o
  12   2  10       6258.04       6054.80       131.10 o
  13   2  10         68.87         53.46        40.58 o
  14   2  10       5331.88       5275.46       140.44 o
  15   2  10       1038.54       1045.09        66.14 o
  16   2  10       6457.84       6468.44       143.03 o
  17   2  10        792.18        851.79        60.84 o
  18   2  10       1293.86       1369.38        77.50 o
  19   2  10       2390.14       2356.49       144.98 o
  20   2  10        130.96         65.65        25.76 o
 -28   3  10       3472.06       3667.86       178.50 o
 -27   3  10       1445.52       1435.22        93.89 o
 -26   3  10       7380.44       7577.01       190.71 o
 -25   3  10       1169.39       1180.62        72.16 o
 -24   3  10       4341.90       4226.89       110.85 o
 -23   3  10         14.25         25.44        16.14 o
 -22   3  10       9724.94       9993.52       159.28 o
 -21   3  10        218.07        226.44        23.70 o
 -20   3  10       5052.61       5027.50        91.20 o
 -19   3  10       1014.35       1022.62        40.05 o
 -18   3  10         89.30        102.74        15.57 o
 -17   3  10        575.97        599.98        28.79 o
 -16   3  10       9315.47       9614.04       108.17 o
 -15   3  10       2202.89       2065.51        36.82 o
 -14   3  10       9165.67       9188.23        64.69 o
 -13   3  10       3424.73       3185.24        57.55 o
 -12   3  10      13030.40      12722.45       130.43 o
 -11   3  10         25.49         42.34         8.96 o
 -10   3  10       3581.14       3487.22        55.12 o
  -9   3  10       2351.31       2011.52        48.03 o
  -8   3  10        542.44        556.34        15.78 o
  -7   3  10      10177.45      10248.21        96.42 o
  -6   3  10       6255.47       6691.80        64.06 o
  -5   3  10      20515.07      20109.80       106.49 o
  -4   3  10         42.46         30.80        11.25 o
  -3   3  10      28942.08      29646.24       206.39 o
  -2   3  10        248.09        259.49        12.27 o
  -1   3  10       9214.56       9194.13        89.87 o
   0   3  10        110.50        142.97        15.22 o
   1   3  10       9462.87       9297.14        96.30 o
   2   3  10        945.90       1111.72        43.90 o
   3   3  10       8827.65       8538.89       102.12 o
   4   3  10          5.19         25.27         9.33 o
   5   3  10       8236.71       8501.90        97.69 o
   6   3  10       1379.87       1319.89        40.79 o
   7   3  10       8922.70       8822.89       142.59 o
   8   3  10       2450.48       2456.79        63.80 o
   9   3  10       3789.28       3777.81        82.20 o
  10   3  10        192.89        188.67        21.51 o
  11   3  10       3602.38       3721.14        82.18 o
  12   3  10       2348.95       2283.01        86.69 o
  13   3  10       5377.44       5384.39       115.45 o
  14   3  10       1915.24       1738.86        68.05 o
  15   3  10       5362.07       5267.49       127.36 o
  16   3  10          9.31         16.91        18.98 o
  17   3  10       1742.57       1799.50        87.52 o
  18   3  10        445.38        398.00        43.62 o
  19   3  10       1517.34       1464.70        82.21 o
 -27   4  10       1781.41       1605.50        88.72 o
 -26   4  10        146.22        114.10        33.67 o
 -25   4  10       4456.77       4418.30       140.25 o
 -24   4  10         51.13         41.05        18.84 o
 -23   4  10       5544.72       5523.48       126.49 o
 -22   4  10         28.39         34.90        23.33 o
 -21   4  10       2960.26       3153.89        78.21 o
 -20   4  10       1023.77        973.36        49.34 o
 -19   4  10        929.11        901.32        46.28 o
 -18   4  10       5516.52       5460.99       136.42 o
 -17   4  10         50.53         58.35        18.81 o
 -16   4  10       4004.59       3859.67        92.15 o
 -15   4  10       7510.65       7234.66       134.67 o
 -14   4  10       7296.67       7095.55        69.60 o
 -13   4  10      30225.76      29657.45       174.02 o
 -12   4  10      13757.93      13803.40       111.46 o
 -11   4  10        753.79        778.15        27.92 o
 -10   4  10       8226.44       8059.43       106.80 o
  -9   4  10       1444.78       1315.64        35.48 o
  -8   4  10       2101.90       2139.90        42.81 o
  -7   4  10       2742.42       2821.89        49.47 o
  -6   4  10      28377.14      27069.33       244.38 o
  -5   4  10       3754.56       3694.41        51.40 o
  -4   4  10      26820.00      26302.51       277.63 o
  -3   4  10       3911.67       4117.95        54.75 o
  -2   4  10      17798.59      17861.40       116.48 o
  -1   4  10        163.39        127.77        12.63 o
   0   4  10       2577.29       2161.39        84.73 o
   1   4  10         41.93         43.40        17.63 o
   2   4  10      10049.04       9727.89       119.60 o
   3   4  10         58.89         94.46        19.47 o
   4   4  10      17104.15      17703.56       241.09 o
   5   4  10       2780.50       2615.17        68.24 o
   6   4  10       4234.34       4163.90        75.05 o
   7   4  10        415.19        372.29        25.06 o
   8   4  10       9724.05       9597.84       132.72 o
   9   4  10          2.48          7.77        12.63 o
  10   4  10       4691.01       4909.00        99.79 o
  11   4  10       1019.75       1069.40        49.13 o
  12   4  10       6282.53       6350.58       123.07 o
  13   4  10       2465.94       2433.20        72.59 o
  14   4  10       3716.88       3661.34        91.54 o
  15   4  10        329.87        260.78        28.34 o
  16   4  10        748.28        725.64        55.53 o
  17   4  10        870.93        815.27        68.88 o
  18   4  10        684.38        583.85        60.39 o
  19   4  10        295.21        351.98        76.32 o
 -27   5  10        147.02        163.05        42.02 o
 -26   5  10       2348.22       2505.48       126.55 o
 -25   5  10        313.87        182.30        41.23 o
 -24   5  10       5745.71       5778.73       150.41 o
 -23   5  10          1.35         15.23        20.12 o
 -22   5  10      20464.45      20863.28       529.13 o
 -21   5  10       3526.71       3236.09       103.86 o
 -20   5  10       3868.49       3939.54       111.27 o
 -19   5  10       2324.75       2407.01       130.79 o
 -18   5  10         29.73         15.23        25.01 o
 -17   5  10         96.78         28.47        16.43 o
 -16   5  10       4663.78       4883.13       112.28 o
 -15   5  10       5275.87       5162.91       108.63 o
 -14   5  10      14482.20      13978.48       195.37 o
 -13   5  10      13521.12      12902.24       122.03 o
 -12   5  10       6038.13       5647.72       100.51 o
 -11   5  10      11371.12      10850.92       111.87 o
 -10   5  10        314.03        252.09        16.96 o
  -9   5  10       2284.28       2065.92        49.22 o
  -8   5  10        382.94        358.56        18.09 o
  -7   5  10       2950.44       2739.21        41.42 o
  -6   5  10       4463.48       4196.69        57.34 o
  -5   5  10       3074.12       2837.91        69.01 o
  -4   5  10       7134.92       6664.58        76.67 o
  -3   5  10       6897.56       6557.70       145.22 o
  -2   5  10        924.92        896.43        30.99 o
  -1   5  10       1975.24       1802.28        52.08 o
   0   5  10         32.74         33.52        13.27 o
   1   5  10       4443.42       4396.53        99.60 o
   2   5  10        121.92         98.60        18.21 o
   3   5  10       9312.61       8876.85       181.50 o
   4   5  10         80.11         41.64        12.93 o
   5   5  10       7234.90       7245.73       129.86 o
   6   5  10        396.57        394.71        30.42 o
   7   5  10       3367.64       3426.45        87.64 o
   8   5  10        380.40        377.45        32.07 o
   9   5  10       2015.07       1977.18        69.30 o
  10   5  10        431.78        363.95        27.13 o
  11   5  10      12279.41      12257.36       259.74 o
  12   5  10       4598.64       4507.55       105.00 o
  13   5  10      10262.84      10166.61       161.98 o
  14   5  10       7166.70       7286.88       140.86 o
  15   5  10       2349.46       2165.28        79.38 o
  16   5  10         72.87         72.26        19.39 o
  17   5  10       1011.15       1041.58        61.08 o
  18   5  10        315.52        256.69        46.10 o
 -26   6  10        397.93        399.94        55.22 o
 -25   6  10        955.59        951.38        67.21 o
 -24   6  10          3.77        -20.48        20.48 o
 -23   6  10       6540.03       6716.88       179.33 o
 -22   6  10        617.39        670.76        52.24 o
 -21   6  10       3653.25       3450.12       111.61 o
 -20   6  10       2978.20       2950.52       100.68 o
 -19   6  10        166.79        150.42        28.91 o
 -18   6  10        539.73        505.38        41.12 o
 -17   6  10         11.38         -0.35        19.58 o
 -16   6  10       1270.29       1074.08        55.37 o
 -15   6  10       6308.48       6317.38       143.23 o
 -14   6  10       1921.13       1958.98        79.00 o
 -13   6  10      11086.80      11083.73       207.26 o
 -12   6  10      22715.86      21951.60       251.34 o
 -11   6  10       1935.51       1978.16        31.73 o
 -10   6  10       4302.22       4256.03        55.28 o
  -9   6  10         77.11         33.76         7.70 o
  -8   6  10       4790.36       4771.06        78.85 o
  -7   6  10       3472.64       3516.54        52.17 o
  -6   6  10       9947.71      10237.93       142.63 o
  -5   6  10      11306.14      11263.38       145.35 o
  -4   6  10       2372.76       2145.82        50.90 o
  -3   6  10       1879.72       1696.45        46.84 o
  -2   6  10      10079.69       9738.07        99.00 o
  -1   6  10        583.01        624.25        30.24 o
   0   6  10       5567.64       5562.91        85.59 o
   1   6  10        250.05        165.51        15.81 o
   2   6  10      16051.72      15728.41       201.70 o
   3   6  10        114.78        107.02        28.02 o
   4   6  10       7733.63       7573.73       147.89 o
   5   6  10         18.97          9.67        13.56 o
   6   6  10       5658.03       5501.49       111.94 o
   7   6  10        426.34        394.75        40.31 o
   8   6  10       1459.12       1326.86        59.35 o
   9   6  10         74.05         75.96        23.29 o
  10   6  10       3866.97       4251.91       110.46 o
  11   6  10        177.08        170.17        25.69 o
  12   6  10       8631.29       8810.81       199.50 o
  13   6  10       4227.72       4191.48       129.16 o
  14   6  10       4726.19       5051.03       144.37 o
  15   6  10       3927.43       4049.98       132.69 o
  16   6  10       1443.05       1337.48        70.83 o
  17   6  10       1254.60       1137.55        87.28 o
  18   6  10        929.35       1048.56       106.41 o
 -25   7  10        100.98         77.85        35.82 o
 -24   7  10       2646.20       2558.70       115.37 o
 -23   7  10        244.66        300.28        41.36 o
 -22   7  10       4077.15       4118.54       129.26 o
 -21   7  10       4273.45       4297.79       129.78 o
 -20   7  10       2345.16       2198.97        90.97 o
 -19   7  10        826.32        745.01        52.87 o
 -18   7  10        245.06        265.00        32.66 o
 -17   7  10        280.20        287.65        38.72 o
 -16   7  10       4354.52       4285.08       128.47 o
 -15   7  10        140.56         73.80        22.18 o
 -14   7  10       9476.07       9673.79       184.56 o
 -13   7  10       2726.05       2591.54        80.33 o
 -12   7  10       7917.22       7949.22       150.24 o
 -11   7  10       6572.37       6873.94        84.00 o
 -10   7  10       2165.95       2119.66        46.67 o
  -9   7  10       3018.70       2883.20        87.51 o
  -8   7  10       1849.25       1773.17        46.12 o
  -7   7  10       6601.20       6965.69        79.76 o
  -6   7  10       2459.99       2703.93        58.95 o
  -5   7  10       4420.91       4556.34        78.34 o
  -4   7  10       4892.99       4647.43        87.26 o
  -3   7  10       6420.54       5938.84       100.02 o
  -2   7  10       1022.76        877.63        31.12 o
  -1   7  10      10060.31       9955.11       108.73 o
   0   7  10        446.91        405.88        26.95 o
   1   7  10       4864.92       4663.83        94.83 o
   2   7  10          0.11         -4.18         8.43 o
   3   7  10       4883.00       5130.37        96.36 o
   4   7  10       6045.34       6108.69       212.85 o
   5   7  10       1090.08       1076.96        75.49 o
   6   7  10        701.93        728.57        44.17 o
   7   7  10       4936.21       4898.19       113.91 o
   8   7  10        245.07        265.61        34.10 o
   9   7  10       3733.76       3720.35       105.22 o
  10   7  10        240.48        186.54        32.28 o
  11   7  10       7244.79       7294.61       210.63 o
  12   7  10        492.77        445.61        39.86 o
  13   7  10       3553.06       3600.39       112.92 o
  14   7  10       8493.69       8802.53       196.40 o
  15   7  10          3.76         46.58        19.18 o
  16   7  10        450.16        416.02        55.65 o
  17   7  10       3126.49       3019.32       223.19 o
 -24   8  10          1.18         30.52        25.12 o
 -23   8  10       1130.48       1083.00        71.20 o
 -22   8  10       4107.95       4441.82       139.93 o
 -21   8  10       2030.59       2057.64        93.46 o
 -20   8  10       1849.92       1954.22        90.43 o
 -19   8  10       4676.46       4833.06       136.05 o
 -18   8  10       1639.95       1558.90        76.27 o
 -17   8  10       3404.46       3326.62       122.94 o
 -16   8  10        351.87        317.24        36.85 o
 -15   8  10       1421.43       1493.52        92.91 o
 -14   8  10        534.64        560.22        43.68 o
 -13   8  10       1697.88       1496.35        68.85 o
 -12   8  10       5223.91       5109.97       102.90 o
 -11   8  10         94.72        147.97        18.62 o
 -10   8  10      13438.66      13707.37       231.78 o
  -9   8  10        267.13        333.55        36.01 o
  -8   8  10      10329.81      10613.65       195.87 o
  -7   8  10       1555.64       1672.80        62.00 o
  -6   8  10       9702.93       9006.54       142.05 o
  -5   8  10        339.08        393.77        31.80 o
  -4   8  10       4335.75       4190.25       108.05 o
  -3   8  10       2220.69       2219.56        57.17 o
  -2   8  10       4836.94       4860.38        85.89 o
  -1   8  10        113.90         69.96        11.59 o
   0   8  10      19812.23      19320.74       200.48 o
   1   8  10        167.40        175.84        19.32 o
   2   8  10       6370.91       6023.82       112.72 o
   3   8  10        208.52        161.44        22.95 o
   4   8  10       2785.05       2817.87        87.17 o
   5   8  10         12.86         24.04        14.91 o
   6   8  10       2435.49       2470.30        84.64 o
   7   8  10        124.55        106.66        19.65 o
   8   8  10       9223.49       9475.26       209.64 o
   9   8  10          7.80         -6.68        20.35 o
  10   8  10      11030.57      10784.26       196.16 o
  11   8  10        280.50        237.43        32.67 o
  12   8  10       2094.83       2154.20        92.50 o
  13   8  10        460.09        446.44        44.65 o
  14   8  10        483.24        436.16        44.99 o
  15   8  10       1022.50        893.44        86.26 o
  16   8  10        727.82        804.99        83.54 o
 -23   9  10       1319.17       1259.18        79.44 o
 -22   9  10       4203.89       4431.74       144.88 o
 -21   9  10       4162.56       4202.24       138.09 o
 -20   9  10       7084.16       7242.05       189.77 o
 -19   9  10        615.11        555.52        49.99 o
 -18   9  10       7582.79       7798.79       235.57 o
 -17   9  10        172.97        118.01        28.97 o
 -16   9  10       5095.84       4934.68       137.42 o
 -15   9  10       1445.91       1300.02        65.04 o
 -14   9  10        443.10        412.68        37.26 o
 -13   9  10       1571.68       1502.88        67.03 o
 -12   9  10       1287.22       1343.38        57.11 o
 -11   9  10       4108.36       3964.97        95.88 o
 -10   9  10       2642.76       2568.97        75.64 o
  -9   9  10       5397.57       5169.51       105.99 o
  -8   9  10       2830.21       2733.53        84.80 o
  -7   9  10       3320.49       3227.10        74.54 o
  -6   9  10         25.59         13.41        11.89 o
  -5   9  10          8.95         35.12        28.62 o
  -4   9  10        173.97        165.93        21.55 o
  -3   9  10       1056.90       1105.35        46.11 o
  -2   9  10        187.65        193.36        22.94 o
  -1   9  10       9652.36       9535.83       135.06 o
   0   9  10          2.05         34.54        13.70 o
   1   9  10       8415.91       8436.69       130.90 o
   2   9  10        382.47        360.46        30.46 o
   3   9  10       1900.56       1832.92        67.05 o
   4   9  10        387.14        302.78        28.73 o
   5   9  10       1781.12       1779.47        74.18 o
   6   9  10         23.37        -10.66        15.85 o
   7   9  10       9871.56       9875.61       181.57 o
   8   9  10        558.27        422.14        39.78 o
   9   9  10      12621.66      12737.45       215.79 o
  10   9  10          3.81          8.37        21.93 o
  11   9  10       2584.85       2614.73       102.79 o
  12   9  10        159.28        159.96        31.41 o
  13   9  10       1269.92       1416.22        79.53 o
  14   9  10       1959.04       1917.85       111.81 o
 -21  10  10        554.86        657.90        57.17 o
 -20  10  10         30.74         28.56        19.28 o
 -19  10  10       4522.78       4572.82       131.22 o
 -18  10  10         15.64         -2.14        25.16 o
 -17  10  10       4000.77       4024.79       183.89 o
 -16  10  10       1761.63       1747.01        79.83 o
 -15  10  10         42.83         40.83        28.30 o
 -14  10  10       1490.36       1405.43        69.79 o
 -13  10  10         58.34         21.74        19.88 o
 -12  10  10       1809.58       1843.59        70.44 o
 -11  10  10       1521.82       1508.74        63.01 o
 -10  10  10       8331.11       8370.78       144.59 o
  -9  10  10       2275.87       2442.42        78.00 o
  -8  10  10      12389.58      12762.46       253.01 o
  -7  10  10       1439.69       1541.22        55.45 o
  -6  10  10       1552.64       1631.77        67.81 o
  -5  10  10        404.45        389.34        42.06 o
  -4  10  10       3147.56       3005.36        84.67 o
  -3  10  10       1666.65       1752.45        65.98 o
  -2  10  10       5095.27       5218.36       106.44 o
  -1  10  10        781.00        871.09        47.35 o
   0  10  10      12207.30      12454.74       177.58 o
   1  10  10         86.78         87.16        22.74 o
   2  10  10       6666.04       6287.18       130.94 o
   3  10  10        201.21        227.94        25.70 o
   4  10  10        748.66        662.98        44.03 o
   5  10  10         11.48         20.49        18.84 o
   6  10  10       3612.18       3329.08       114.45 o
   7  10  10         55.71         38.52        23.60 o
   8  10  10       6668.88       6463.55       157.21 o
   9  10  10         51.62         42.16        18.88 o
  10  10  10       2764.12       2715.53       106.55 o
  11  10  10        432.10        458.49        45.89 o
  12  10  10         23.24         19.86        26.51 o
  13  10  10         51.14         31.34        33.05 o
 -20  11  10       3858.34       4215.42       124.16 o
 -19  11  10         53.55         89.69        23.47 o
 -18  11  10       4903.58       5129.96       146.59 o
 -17  11  10        320.96        326.22        39.43 o
 -16  11  10       5732.45       6147.40       154.46 o
 -15  11  10       4154.96       4069.98       124.46 o
 -14  11  10          2.73        -19.84        21.21 o
 -13  11  10        839.39        780.16        54.89 o
 -12  11  10       2500.39       2489.37        85.93 o
 -11  11  10        206.43        133.15        22.51 o
 -10  11  10       3963.29       4138.11       107.93 o
  -9  11  10       3800.07       3832.83       103.08 o
  -8  11  10       1318.61       1354.69        61.49 o
  -7  11  10       3079.23       2979.15       100.32 o
  -6  11  10        413.98        310.88        43.43 o
  -5  11  10       1123.93       1199.98        57.52 o
  -4  11  10         28.46         -0.55        12.91 o
  -3  11  10       1434.63       1480.77        64.09 o
  -2  11  10       1003.77       1016.83        57.66 o
  -1  11  10       5142.35       5157.02       118.97 o
   0  11  10         75.33         59.57        17.62 o
   1  11  10       3209.49       3151.95        95.16 o
   2  11  10         69.75         63.26        19.24 o
   3  11  10       2929.71       2741.48       111.60 o
   4  11  10        143.99        108.94        27.20 o
   5  11  10       1928.30       1904.58        90.58 o
   6  11  10        534.50        457.23        46.13 o
   7  11  10       9481.54       9585.82       205.49 o
   8  11  10       1103.42       1129.60        64.20 o
   9  11  10       5671.80       5624.08       142.71 o
  10  11  10        197.28        102.98        32.14 o
  11  11  10        948.82       1021.73        82.22 o
 -17  12  10       2497.35       2731.85       109.62 o
 -16  12  10       2515.68       2547.81       104.47 o
 -15  12  10          2.89          3.32        19.94 o
 -14  12  10       1003.70        997.59        65.24 o
 -13  12  10       2247.52       2441.24        98.70 o
 -12  12  10       2023.58       2026.79        90.58 o
 -11  12  10       1054.67       1044.49        64.94 o
 -10  12  10       1646.75       1466.42        68.47 o
  -9  12  10        223.78        204.50        36.78 o
  -8  12  10       6982.00       7236.01       148.37 o
  -7  12  10       2038.95       2254.23       112.21 o
  -6  12  10       9060.64       9349.35       203.49 o
  -5  12  10       1230.63       1185.14        74.41 o
  -4  12  10       5242.54       5356.60       153.56 o
  -3  12  10        703.92        740.55        60.64 o
  -2  12  10       2247.59       2306.53        90.23 o
  -1  12  10         12.33         10.23        15.49 o
   0  12  10       1103.66       1050.38        57.71 o
   1  12  10        324.05        303.00        36.14 o
   2  12  10       2268.97       2171.47       111.29 o
   3  12  10         21.47         29.08        20.94 o
   4  12  10       5888.90       5831.99       184.77 o
   5  12  10        101.69         92.12        24.51 o
   6  12  10       2570.29       2558.61       119.86 o
   7  12  10         82.90         85.98        31.52 o
   8  12  10       3483.79       3959.12       155.39 o
   9  12  10        420.25        477.85        65.45 o
 -14  13  10       1404.67       1399.11        79.49 o
 -13  13  10        335.50        313.91        37.81 o
 -12  13  10       1091.93       1034.55        68.05 o
 -11  13  10        232.90        127.20        33.13 o
 -10  13  10       1436.12       1508.72        79.87 o
  -9  13  10        718.54        751.85        55.90 o
  -8  13  10       1993.19       2249.98        93.76 o
  -7  13  10       9584.33      10010.71       209.94 o
  -6  13  10        602.60        657.54        51.77 o
  -5  13  10       4444.25       4691.38       151.25 o
  -4  13  10        938.71        945.09        75.86 o
  -3  13  10       1643.78       1719.82       101.55 o
  -2  13  10         29.11         -9.12        36.29 o
  -1  13  10        667.47        678.33        77.76 o
   0  13  10        170.10        122.55        45.74 o
   1  13  10        969.58        959.11        65.83 o
   2  13  10         15.98         33.21        20.42 o
   3  13  10       4757.77       5016.06       164.57 o
   4  13  10         38.14        -19.37        26.53 o
   5  13  10       5545.12       5509.36       179.72 o
   6  13  10         24.96         92.41        38.74 o
  -9  14  10          4.96        -30.14        30.14 o
  -8  14  10       1671.57       1725.09        95.39 o
  -7  14  10        161.41        125.00        26.05 o
  -6  14  10       5328.17       5439.22       149.87 o
  -5  14  10        991.79       1024.91        70.96 o
  -4  14  10       5414.29       5737.41       221.07 o
  -3  14  10          5.57         39.14        31.73 o
  -2  14  10       1196.75       1360.20       109.31 o
  -1  14  10        432.95        439.71        65.39 o
   0  14  10        285.91        261.00        50.16 o
   1  14  10        453.99        615.96       169.63 o
 -29   1  11        132.29        147.34        44.67 o
 -28   1  11         26.80         44.91        26.45 o
 -27   1  11        682.57        649.12        71.35 o
 -26   1  11        416.05        407.30        56.07 o
 -25   1  11        331.82        285.90        38.00 o
 -24   1  11          0.50        -18.29        25.15 o
 -23   1  11        130.37         78.91        55.46 o
 -22   1  11        232.30        257.77        23.75 o
 -21   1  11          9.67         -3.28        13.70 o
 -20   1  11         51.88         51.29        12.08 o
 -19   1  11       6215.55       6190.33        71.75 o
 -18   1  11          6.71         17.26         6.63 o
 -17   1  11       4861.72       4790.08        76.40 o
 -16   1  11        934.06        843.68        20.53 o
 -15   1  11         44.66         52.11         5.29 o
 -14   1  11          6.97          8.89         7.26 o
 -13   1  11        676.71        686.78        18.30 o
 -12   1  11          0.37         27.60         5.53 o
 -11   1  11          1.25         10.27         5.92 o
 -10   1  11       3081.22       3218.40        38.24 o
  -9   1  11       2209.74       2106.10        24.49 o
  -8   1  11        780.26        680.27        17.37 o
  -7   1  11       1010.75       1006.52        17.17 o
  -6   1  11       4422.75       4690.19        43.64 o
  -5   1  11       5570.42       5577.48        54.13 o
  -4   1  11        389.49        278.69        11.85 o
  -3   1  11      11290.21      11912.39        83.30 o
  -2   1  11       2670.49       2696.63        37.52 o
  -1   1  11         79.97         67.10        12.25 o
   0   1  11        238.37        272.76        18.07 o
   1   1  11       1181.90       1203.52        41.35 o
   2   1  11       2546.73       2687.87       127.00 o
   3   1  11        376.69        400.39        25.09 o
   4   1  11        923.24        929.19        36.01 o
   5   1  11       1741.41       1632.60        54.30 o
   6   1  11        352.75        323.60        32.68 o
   7   1  11        992.48        959.95        42.42 o
   8   1  11        471.01        574.21        35.11 o
   9   1  11       1227.55       1314.84        52.02 o
  10   1  11       3193.61       3342.62        88.56 o
  11   1  11        499.32        479.03        31.73 o
  12   1  11         19.36         54.36        16.65 o
  13   1  11        272.17        293.02        48.18 o
  14   1  11        172.07        203.92        33.20 o
  15   1  11        359.74        347.47        54.45 o
  16   1  11        107.43        110.38        34.81 o
  17   1  11       2515.36       2659.29       130.14 o
  18   1  11        751.56        728.63        72.56 o
  19   1  11        370.47        456.36        62.01 o
 -28   2  11         76.56         58.13        54.01 o
 -27   2  11         40.62        -17.62        33.10 o
 -26   2  11        116.15         49.99        26.23 o
 -25   2  11       1356.54       1340.67        73.45 o
 -24   2  11         77.12         66.23        21.71 o
 -23   2  11          0.56        -20.75        21.38 o
 -22   2  11       1477.98       1468.67        58.45 o
 -21   2  11         31.28         23.97        16.12 o
 -20   2  11          0.87         -9.73         9.73 o
 -19   2  11          7.14         -0.45         7.34 o
 -18   2  11       1069.53       1097.58        33.77 o
 -17   2  11         47.49         31.49         9.06 o
 -16   2  11          1.56          2.04         4.88 o
 -15   2  11        655.55        528.64        29.69 o
 -14   2  11       2411.75       2458.58        46.76 o
 -13   2  11       4211.43       3840.81        56.10 o
 -12   2  11       7490.76       7630.13        81.70 o
 -11   2  11        154.11        143.44        15.00 o
 -10   2  11       2906.16       2745.89        40.90 o
  -9   2  11       7428.99       7686.28        73.04 o
  -8   2  11       3018.31       3243.95        35.43 o
  -7   2  11       4670.27       4639.90        35.40 o
  -6   2  11         56.99        104.23         5.94 o
  -5   2  11          0.91          9.12         4.37 o
  -4   2  11        314.24        235.87        10.56 o
  -3   2  11      11831.69      12033.86       130.82 o
  -2   2  11        792.76       1034.96        22.83 o
  -1   2  11       1155.29       1179.35        32.46 o
   0   2  11        646.20        704.50        26.71 o
   1   2  11      10793.60      10731.81       104.09 o
   2   2  11        151.44        214.65        30.02 o
   3   2  11        649.41        584.86        28.26 o
   4   2  11        118.03        166.87        25.35 o
   5   2  11        463.88        462.68        27.80 o
   6   2  11       1022.41       1026.78        42.32 o
   7   2  11       2206.58       2010.88        55.51 o
   8   2  11         83.02         90.08        19.21 o
   9   2  11        587.51        571.54        34.42 o
  10   2  11        197.63        221.96        27.13 o
  11   2  11        734.16        827.55        54.53 o
  12   2  11         88.19         54.24        17.74 o
  13   2  11         74.77         42.19        17.33 o
  14   2  11        274.61        268.83        36.87 o
  15   2  11         32.81         45.86        21.53 o
  16   2  11        670.91        717.14        55.75 o
  17   2  11        334.10        363.15        41.35 o
  18   2  11        564.73        625.09        54.19 o
  19   2  11          2.46        -12.98        19.47 o
 -28   3  11        638.56        719.01        81.23 o
 -27   3  11        180.74         99.25        31.84 o
 -26   3  11          7.53         -8.11        21.61 o
 -25   3  11          7.53        -24.67        24.67 o
 -24   3  11        234.96        265.95        37.32 o
 -23   3  11         77.15         82.47        20.52 o
 -22   3  11        358.22        434.53        34.34 o
 -21   3  11        110.82        112.04        21.03 o
 -20   3  11       1157.80       1161.52        45.67 o
 -19   3  11        388.55        366.41        24.01 o
 -18   3  11          5.67          7.96        10.55 o
 -17   3  11         15.71         14.21        10.04 o
 -16   3  11        140.07        178.85        16.58 o
 -15   3  11        140.50        202.49        18.18 o
 -14   3  11       1377.81       1320.64        34.41 o
 -13   3  11       5198.88       5283.66        65.13 o
 -12   3  11       7228.98       7030.91        83.23 o
 -11   3  11        182.51        172.37        10.87 o
 -10   3  11       1082.44        924.96        22.29 o
  -9   3  11       5917.43       5883.28        83.10 o
  -8   3  11       3196.94       2781.33        39.87 o
  -7   3  11         75.10         82.84         7.08 o
  -6   3  11        599.93        508.76        15.37 o
  -5   3  11       5549.44       5438.67        49.38 o
  -4   3  11       5333.74       5276.68        47.09 o
  -3   3  11       1103.44       1201.90        24.71 o
  -2   3  11        867.21        804.32        27.39 o
  -1   3  11       1045.86        949.15        20.44 o
   0   3  11        425.51        367.73        16.77 o
   1   3  11        871.09        763.29        26.28 o
   2   3  11      13456.42      13540.12       125.82 o
   3   3  11          0.22         11.01        12.03 o
   4   3  11        691.55        792.89        33.58 o
   5   3  11       4228.43       4338.18        71.87 o
   6   3  11        977.66        922.71        35.25 o
   7   3  11        147.37        185.10        18.53 o
   8   3  11         82.12         77.77        13.04 o
   9   3  11        266.67        271.42        27.90 o
  10   3  11        433.47        423.47        29.78 o
  11   3  11        144.11        148.57        20.30 o
  12   3  11        282.26        268.25        27.57 o
  13   3  11        314.98        293.15        32.68 o
  14   3  11        959.99        981.32        59.06 o
  15   3  11          7.78         11.98        18.01 o
  16   3  11        134.23        103.87        26.04 o
  17   3  11        452.88        393.42        42.15 o
  18   3  11        389.22        365.32        42.20 o
  19   3  11        400.21        395.22        60.12 o
 -28   4  11        147.31        108.45        31.65 o
 -27   4  11         69.71         15.00        25.97 o
 -26   4  11         10.93          0.27        24.89 o
 -25   4  11       1530.03       1404.14        78.83 o
 -24   4  11        190.90        165.50        30.28 o
 -23   4  11         26.44         47.23        19.87 o
 -22   4  11          2.17          9.16        14.53 o
 -21   4  11         37.89         21.08        20.30 o
 -20   4  11        503.67        527.86        39.41 o
 -19   4  11        531.70        493.80        41.83 o
 -18   4  11        473.01        499.54        36.75 o
 -17   4  11        115.22        137.02        21.77 o
 -16   4  11        245.01        253.23        22.99 o
 -15   4  11        141.00        103.08        13.70 o
 -14   4  11       4658.38       4685.74        58.30 o
 -13   4  11         12.78         33.99        10.48 o
 -12   4  11        466.73        594.65        24.68 o
 -11   4  11        116.03        159.86        21.87 o
 -10   4  11       1480.01       1463.96        33.30 o
  -9   4  11       8336.96       8209.65        97.12 o
  -8   4  11       1017.09       1061.31        27.73 o
  -7   4  11       3972.76       3931.14        63.58 o
  -6   4  11        540.36        456.05        23.07 o
  -5   4  11        929.60        902.24        34.98 o
  -4   4  11       3019.20       2739.71        33.54 o
  -3   4  11       1290.94       1174.69        25.17 o
  -2   4  11         55.66         49.36         8.79 o
  -1   4  11        733.62        716.34        37.70 o
   0   4  11       1593.26       1434.43        59.84 o
   1   4  11        733.97        743.57        28.48 o
   2   4  11        475.62        391.62        26.13 o
   3   4  11          0.96         26.06        15.24 o
   4   4  11        487.07        414.40        30.71 o
   5   4  11        687.37        715.37        36.76 o
   6   4  11        375.95        343.19        26.60 o
   7   4  11       1578.35       1575.28        52.20 o
   8   4  11        225.22        213.87        21.65 o
   9   4  11        441.41        409.01        29.69 o
  10   4  11        243.22        244.57        50.54 o
  11   4  11        117.18         85.03        18.17 o
  12   4  11        106.93         80.63        16.62 o
  13   4  11        542.18        470.57        36.03 o
  14   4  11        137.75         93.85        21.14 o
  15   4  11          1.98          6.74        22.06 o
  16   4  11        571.05        556.17        97.48 o
  17   4  11         50.65         41.01        20.41 o
  18   4  11       1022.67        971.77        76.32 o
 -27   5  11        173.58        187.06        39.13 o
 -26   5  11         43.47         39.71        29.72 o
 -25   5  11         21.95         69.48        37.51 o
 -24   5  11        255.80        255.30        39.52 o
 -23   5  11        970.42        949.88        69.03 o
 -22   5  11        191.70        183.33        29.78 o
 -21   5  11        806.97        888.13        55.00 o
 -20   5  11        467.77        501.23        40.75 o
 -19   5  11          5.58          7.99        17.03 o
 -18   5  11         12.36          6.68        15.63 o
 -17   5  11         38.00          2.02        14.68 o
 -16   5  11        881.02        883.96        60.86 o
 -15   5  11       4509.00       4449.61       101.69 o
 -14   5  11       2504.61       2327.99        80.79 o
 -13   5  11         12.38          7.84         8.41 o
 -12   5  11       1614.72       1426.98        47.70 o
 -11   5  11         90.66         48.24         6.54 o
 -10   5  11       1085.63        927.61        34.16 o
  -9   5  11       2048.86       1973.22        52.97 o
  -8   5  11       3501.77       3229.27        67.26 o
  -7   5  11        103.12         99.72        14.33 o
  -6   5  11       4286.79       4302.10        60.05 o
  -5   5  11          0.66         -2.24         9.19 o
  -4   5  11        107.69         94.99        14.57 o
  -3   5  11        129.84        114.95        11.03 o
  -2   5  11         39.54         51.21        11.60 o
  -1   5  11         79.70         24.10        13.21 o
   0   5  11        114.01        118.52        26.37 o
   1   5  11        257.26        220.41        26.72 o
   2   5  11         69.01         38.48        15.58 o
   3   5  11        101.77         79.26        16.23 o
   4   5  11       1438.23       1535.95        54.88 o
   5   5  11        133.95        120.65        19.24 o
   6   5  11        196.54        174.89        21.87 o
   7   5  11        696.07        647.65        40.26 o
   8   5  11       2997.75       3056.69        92.73 o
   9   5  11        110.54        126.57        25.93 o
  10   5  11        331.70        305.73        30.25 o
  11   5  11         16.64         28.01        15.82 o
  12   5  11        739.36        792.88        45.51 o
  13   5  11       1587.86       1628.82        72.75 o
  14   5  11        188.82        144.25        21.95 o
  15   5  11       1149.77       1162.21        78.09 o
  16   5  11         17.34        -16.52        19.15 o
  17   5  11        258.22        186.26        31.32 o
  18   5  11         12.26         59.96        30.25 o
 -26   6  11       1492.03       1509.21       100.55 o
 -25   6  11        125.66        153.38        39.57 o
 -24   6  11         48.29         -1.07        20.57 o
 -23   6  11        179.29        110.75        25.91 o
 -22   6  11       1480.89       1532.45        76.33 o
 -21   6  11         43.56         31.51        19.51 o
 -20   6  11        837.55        832.77        73.32 o
 -19   6  11       1252.07       1183.26        61.55 o
 -18   6  11        724.47        620.30        44.96 o
 -17   6  11         85.27         68.98        21.20 o
 -16   6  11         80.11        111.76        22.77 o
 -15   6  11        371.50        299.60        41.69 o
 -14   6  11        595.80        559.90        42.57 o
 -13   6  11        488.72        525.81        42.49 o
 -12   6  11         53.11         29.73        15.70 o
 -11   6  11        546.37        476.41        28.89 o
 -10   6  11        690.01        609.58        29.19 o
  -9   6  11          4.37          4.89         5.87 o
  -8   6  11       1057.10        911.55        26.32 o
  -7   6  11         61.22         42.58         6.72 o
  -6   6  11         70.38         46.37        12.99 o
  -5   6  11        191.17        176.22        16.41 o
  -4   6  11       1183.38       1097.70        37.95 o
  -3   6  11       1090.75       1102.33        46.26 o
  -2   6  11         26.08         20.60         9.31 o
  -1   6  11       1121.66       1133.58        37.27 o
   0   6  11        972.64        831.16        47.33 o
   1   6  11        170.04        258.72        32.64 o
   2   6  11       6253.92       6124.17        91.00 o
   3   6  11       2674.88       2538.28        87.32 o
   4   6  11        960.98        907.58        45.29 o
   5   6  11       3977.44       3841.90        93.19 o
   6   6  11        597.41        496.90        35.42 o
   7   6  11        143.55        108.00        25.39 o
   8   6  11          8.73          8.52        15.86 o
   9   6  11       1133.87        999.36        79.79 o
  10   6  11         51.32         79.58        19.47 o
  11   6  11       1609.92       1626.15        79.23 o
  12   6  11        472.07        435.70        45.42 o
  13   6  11        500.31        552.41        49.59 o
  14   6  11        356.91        369.47        41.70 o
  15   6  11        916.43        879.86        68.43 o
  16   6  11         22.20         -8.43        29.74 o
  17   6  11         30.45        -14.75        37.36 o
 -25   7  11        684.96        654.13        67.21 o
 -24   7  11        287.54        260.10        35.23 o
 -23   7  11          1.72         38.47        39.92 o
 -22   7  11         31.79         64.15        22.82 o
 -21   7  11       1408.93       1473.86        76.95 o
 -20   7  11         74.83         64.40        21.22 o
 -19   7  11          0.47        -21.75        21.75 o
 -18   7  11          0.88          6.02        17.71 o
 -17   7  11       1496.50       1573.84        70.75 o
 -16   7  11         35.75          9.46        17.67 o
 -15   7  11        487.18        528.43        46.07 o
 -14   7  11         93.37         69.85        17.88 o
 -13   7  11        101.09        131.54        29.31 o
 -12   7  11       1503.98       1435.01        51.73 o
 -11   7  11         40.54         37.66        11.38 o
 -10   7  11         31.77         43.32        12.22 o
  -9   7  11       4670.84       4779.01        72.57 o
  -8   7  11        370.99        471.79        24.65 o
  -7   7  11       1135.59       1224.46        47.01 o
  -6   7  11        717.26        719.27        31.19 o
  -5   7  11         18.12         13.03        10.21 o
  -4   7  11       2053.09       2006.71        58.94 o
  -3   7  11        561.92        470.20        30.53 o
  -2   7  11       2400.91       2263.16        56.43 o
  -1   7  11         66.87         66.06        18.40 o
   0   7  11       3776.92       3650.98        82.00 o
   1   7  11          0.88          1.13        18.25 o
   2   7  11       1379.62       1346.67        65.61 o
   3   7  11        665.24        629.53        35.42 o
   4   7  11         10.37         16.03        12.06 o
   5   7  11        411.37        412.75        34.60 o
   6   7  11        498.60        548.81        38.88 o
   7   7  11         85.98         88.65        24.80 o
   8   7  11        248.67        181.78        25.24 o
   9   7  11        356.60        339.26        33.55 o
  10   7  11       1679.77       1824.12        77.36 o
  11   7  11        157.94        147.17        26.55 o
  12   7  11        104.83        104.19        24.48 o
  13   7  11        872.97       1045.55        70.82 o
  14   7  11          0.45          3.37        23.71 o
  15   7  11       1311.39       1270.48        94.27 o
  16   7  11        604.09        756.90        80.36 o
 -24   8  11        199.88        197.04        38.02 o
 -23   8  11         61.41         66.71        37.16 o
 -22   8  11        404.35        431.52        43.18 o
 -21   8  11         67.97         57.23        22.51 o
 -20   8  11        612.52        568.11        53.55 o
 -19   8  11         11.62          1.07        20.46 o
 -18   8  11       1989.78       1893.91        84.15 o
 -17   8  11         14.51        -20.82        20.82 o
 -16   8  11        338.97        310.63        52.54 o
 -15   8  11        267.22        224.25        30.65 o
 -14   8  11        563.34        515.96        58.41 o
 -13   8  11       2010.83       1994.58        73.18 o
 -12   8  11          0.26         -4.11        14.69 o
 -11   8  11        130.43        117.42        18.59 o
 -10   8  11       1629.29       1672.20        44.83 o
  -9   8  11         41.34         34.68        14.60 o
  -8   8  11        511.40        631.31        31.11 o
  -7   8  11       1926.95       1854.88        71.88 o
  -6   8  11        462.56        413.88        32.41 o
  -5   8  11       1244.45       1267.76        95.85 o
  -4   8  11        399.37        347.21        25.99 o
  -3   8  11       1823.79       1844.06        53.12 o
  -2   8  11        196.74        190.09        19.70 o
  -1   8  11        350.61        353.94        27.85 o
   0   8  11       2109.42       1992.72        61.19 o
   1   8  11          7.87         23.53        14.77 o
   2   8  11        567.73        603.29        38.66 o
   3   8  11       2543.60       2422.99        81.80 o
   4   8  11        117.73         82.58        19.45 o
   5   8  11       3006.64       2949.21        93.13 o
   6   8  11          2.53         10.33        15.71 o
   7   8  11        790.07        830.55        52.37 o
   8   8  11         47.47         43.43        19.66 o
   9   8  11        591.00        536.41        45.55 o
  10   8  11          4.03          6.48        20.23 o
  11   8  11        450.26        365.96        47.36 o
  12   8  11         53.61         28.51        39.04 o
  13   8  11          0.51         32.46        28.88 o
  14   8  11        112.87        124.19       196.48 o
  15   8  11         62.46         78.76        31.31 o
 -23   9  11        246.13        180.64        41.58 o
 -22   9  11        621.97        635.04        56.10 o
 -21   9  11         55.63         15.32        23.06 o
 -20   9  11          3.18          3.41        21.06 o
 -19   9  11        193.45        181.85        30.92 o
 -18   9  11          1.47        -22.30        22.30 o
 -17   9  11        336.82        346.57        38.57 o
 -16   9  11        128.26        114.99        26.32 o
 -15   9  11          0.50        -22.35        22.35 o
 -14   9  11         84.47         47.35        18.07 o
 -13   9  11        192.67        143.25        24.40 o
 -12   9  11        374.75        435.88        33.64 o
 -11   9  11        330.16        325.39        29.14 o
 -10   9  11         17.69         25.07        15.59 o
  -9   9  11       1144.28       1153.58        57.38 o
  -8   9  11         83.10         81.26        20.86 o
  -7   9  11        359.41        307.15        31.00 o
  -6   9  11        228.57        171.15        22.48 o
  -5   9  11       1400.14       1385.45        54.50 o
  -4   9  11       4642.87       4390.30        97.78 o
  -3   9  11          0.42         17.46        12.63 o
  -2   9  11          8.38         31.17        14.60 o
  -1   9  11       2218.79       2082.51        64.90 o
   0   9  11         59.57         93.37        17.29 o
   1   9  11       2047.62       1936.76        68.14 o
   2   9  11          3.22         -7.12        16.67 o
   3   9  11         32.30         16.75        16.08 o
   4   9  11        136.21        126.27        21.34 o
   5   9  11        103.32        128.24        23.24 o
   6   9  11       1673.27       1799.16        68.25 o
   7   9  11        214.55        175.47        33.35 o
   8   9  11        437.65        453.28        42.74 o
   9   9  11        819.22        791.89        55.85 o
  10   9  11        523.61        503.41        46.60 o
  11   9  11       1121.33       1183.36        83.96 o
  12   9  11         47.19         64.35        36.87 o
  13   9  11       1155.04       1127.68        85.98 o
  14   9  11        194.71        167.69        37.93 o
 -22  10  11        528.61        503.06        45.79 o
 -21  10  11          1.31        -22.54        22.54 o
 -20  10  11        169.28        182.99        29.11 o
 -19  10  11         86.56         68.66        20.77 o
 -18  10  11        262.31        328.63        38.84 o
 -17  10  11        787.63        789.49        55.03 o
 -16  10  11        113.30         62.02        21.98 o
 -15  10  11        135.67        119.89        23.21 o
 -14  10  11        977.92        904.01        56.54 o
 -13  10  11        960.41        906.85        55.99 o
 -12  10  11       2541.86       2520.97        82.26 o
 -11  10  11       2079.74       2094.73        74.38 o
 -10  10  11        676.82        760.12        44.68 o
  -9  10  11       1231.68       1212.21        55.95 o
  -8  10  11         50.07         11.06        19.63 o
  -7  10  11          0.38          8.25        19.72 o
  -6  10  11        200.77        200.17        22.34 o
  -5  10  11          1.31        -14.60        14.60 o
  -4  10  11          0.13          6.68        16.29 o
  -3  10  11        617.59        583.36        39.83 o
  -2  10  11        311.47        366.88        40.24 o
  -1  10  11       1922.68       1971.16        89.47 o
   0  10  11       1144.82       1180.69        56.70 o
   1  10  11        117.84         82.23        19.64 o
   2  10  11        276.96        237.08        31.27 o
   3  10  11       1254.52       1202.04        58.98 o
   4  10  11       1177.01       1179.07        70.15 o
   5  10  11        345.38        257.34        44.33 o
   6  10  11          2.86         -5.65        20.41 o
   7  10  11         94.05        100.08        23.69 o
   8  10  11        222.82        217.01        29.65 o
   9  10  11         12.05         34.21        39.73 o
  10  10  11        123.41         92.43        27.58 o
  11  10  11        165.05        104.93        27.94 o
  12  10  11          1.34         28.71        23.16 o
 -20  11  11        327.22        308.85        34.38 o
 -19  11  11         19.94         -8.77        20.93 o
 -18  11  11         23.72         -0.85        21.21 o
 -17  11  11        527.02        464.58        44.40 o
 -16  11  11         17.15         17.57        34.94 o
 -15  11  11        956.51        888.58        59.95 o
 -14  11  11        185.74        155.17        27.57 o
 -13  11  11       1702.50       1879.96        83.40 o
 -12  11  11        701.14        737.31        52.67 o
 -11  11  11       3048.00       3157.15        96.05 o
 -10  11  11          4.87         12.76        17.68 o
  -9  11  11        472.46        361.30        33.27 o
  -8  11  11          1.44          5.57        17.92 o
  -7  11  11         66.09         22.11        20.50 o
  -6  11  11         40.70         19.56        29.35 o
  -5  11  11        198.93        151.64        27.42 o
  -4  11  11        636.61        670.54        44.55 o
  -3  11  11       1308.64       1312.67        61.81 o
  -2  11  11        408.72        452.34        41.31 o
  -1  11  11        312.47        282.24        29.80 o
   0  11  11        690.22        649.59        61.42 o
   1  11  11         56.91         70.64        18.97 o
   2  11  11          8.37         -1.24        17.90 o
   3  11  11        576.42        519.73        50.54 o
   4  11  11       3801.28       3703.34       122.68 o
   5  11  11        223.21        221.08        34.20 o
   6  11  11        295.27        289.24        41.10 o
   7  11  11        180.00        148.40        30.97 o
   8  11  11         12.78         28.76        23.21 o
   9  11  11       1887.54       1862.07        96.30 o
  10  11  11        413.58        419.40        45.34 o
 -17  12  11        120.22        115.21        25.31 o
 -16  12  11        226.00        195.17        31.41 o
 -15  12  11         46.01         64.49        26.10 o
 -14  12  11        134.12        102.49        28.64 o
 -13  12  11       1178.06       1271.19        73.18 o
 -12  12  11        526.48        533.91        58.24 o
 -11  12  11        149.14        116.70        23.21 o
 -10  12  11        328.92        270.23        34.11 o
  -9  12  11         22.91        -22.05        22.05 o
  -8  12  11         54.94         26.06        28.63 o
  -7  12  11        292.48        322.55        41.94 o
  -6  12  11          2.38        -14.14        27.42 o
  -5  12  11        898.42        874.02        64.69 o
  -4  12  11         35.79        -26.06        26.06 o
  -3  12  11         61.47         60.02        26.00 o
  -2  12  11          4.18         16.21        23.28 o
  -1  12  11        140.67        124.95        25.53 o
   0  12  11        180.86        129.61        22.48 o
   1  12  11       1133.94       1116.19        73.12 o
   2  12  11        173.06        140.96        28.16 o
   3  12  11        301.53        306.76        41.71 o
   4  12  11         85.22        108.43        30.01 o
   5  12  11        951.31        780.28        66.84 o
   6  12  11         22.88         14.94        23.67 o
   7  12  11        124.07        103.98        34.80 o
   8  12  11        688.40        736.39        69.44 o
 -14  13  11        321.33        402.66        45.70 o
 -13  13  11       1081.83       1028.62        67.67 o
 -12  13  11         27.46         23.92        21.92 o
 -11  13  11         65.69         29.38        26.04 o
 -10  13  11        152.94        135.12        28.55 o
  -9  13  11        565.92        563.07        54.95 o
  -8  13  11        847.96        850.15        59.46 o
  -7  13  11        101.22        116.96        26.53 o
  -6  13  11          1.92         50.38        28.68 o
  -5  13  11          0.64        -25.41        25.41 o
  -4  13  11         47.65         69.16        27.28 o
  -3  13  11        612.21        490.33        56.52 o
  -2  13  11         49.59         54.92        30.43 o
  -1  13  11         62.14        129.84        40.16 o
   0  13  11        775.27        816.03        84.40 o
   1  13  11        515.51        524.85        66.47 o
   2  13  11       1124.67       1086.52        94.40 o
   3  13  11         32.25         78.11        24.88 o
   4  13  11         15.72        -32.56        48.35 o
   5  13  11        173.95        102.70        29.24 o
  -8  14  11         14.07         33.73        23.86 o
  -7  14  11        330.39        290.00        41.18 o
  -6  14  11        756.10        777.43        63.15 o
  -5  14  11          1.02          2.98        21.56 o
  -4  14  11       1368.12       1530.79       116.08 o
  -3  14  11        160.74        226.23        93.57 o
  -2  14  11        387.09        453.80        67.86 o
  -1  14  11         77.30         48.52        37.00 o
 -29   0  12       3027.57       3108.87       200.72 o
 -28   0  12         68.64         63.44        38.61 o
 -27   0  12       8049.69       8332.79       776.46 o
 -26   0  12        281.56        256.38        57.42 o
 -25   0  12         91.25         72.74        34.97 o
 -24   0  12       8182.20       9004.03       867.84 o
 -23   0  12        638.10        644.87        70.16 o
 -22   0  12        556.24        521.71        51.50 o
 -21   0  12      11454.52      10936.39       267.83 o
 -20   0  12       1208.06       1221.72        46.59 o
 -19   0  12      16133.66      16757.26       164.47 o
 -18   0  12       3956.26       3933.91        67.68 o
 -17   0  12       1267.58       1211.43        44.74 o
 -16   0  12        924.64       1120.15        32.95 o
 -15   0  12         63.17        104.95        11.29 o
 -14   0  12       2526.24       2461.17        91.77 o
 -13   0  12       5090.98       5224.41        81.82 o
 -12   0  12       7372.03       6958.69        87.45 o
 -11   0  12       1708.70       1607.04        42.52 o
 -10   0  12       5034.47       5002.03        68.26 o
  -9   0  12       3908.28       4058.84        69.42 o
  -8   0  12       2983.22       2693.21       102.64 o
  -7   0  12       1060.48       1170.02        23.53 o
  -6   0  12      23487.65      23691.61       107.47 o
  -5   0  12        551.61        527.51        16.25 o
  -4   0  12      61041.47      60989.70       411.62 o
  -3   0  12        368.49        398.41        31.17 o
  -2   0  12      20675.32      20456.10       264.20 o
  -1   0  12       1914.59       2176.55        55.29 o
   0   0  12       8908.04       9326.08       114.44 o
   1   0  12          0.10         67.07        20.31 o
   2   0  12        354.44        481.74        37.15 o
   3   0  12        167.61        262.09        47.75 o
   4   0  12      12010.09      12530.38       268.97 o
   5   0  12       1082.64       1023.52        85.07 o
   6   0  12      49082.57      48916.87       561.60 o
   7   0  12        423.63        484.00        68.56 o
   8   0  12       8766.26       8816.11       267.64 o
   9   0  12        165.65        145.71        32.42 o
  10   0  12       1124.70       1143.10        72.80 o
  11   0  12          1.53         -0.60        21.91 o
  12   0  12       1094.65       1050.30        83.37 o
  13   0  12         89.21        119.74        46.96 o
  14   0  12       5903.14       5799.97       311.28 o
  15   0  12       1032.35       1081.58       144.57 o
  16   0  12      10372.16      10444.82       438.14 o
  17   0  12       2305.99       2485.22       158.09 o
  18   0  12        882.29        911.49       113.85 o
 -29   1  12       2524.43       2626.39       131.04 o
 -28   1  12       8766.81       8734.01       385.74 o
 -27   1  12       1826.29       1732.86       111.74 o
 -26   1  12       2512.04       2508.02       130.38 o
 -25   1  12       1365.02       1309.67        71.44 o
 -24   1  12        213.02        156.61        26.12 o
 -23   1  12        572.91        553.00        43.56 o
 -22   1  12       6635.51       6710.78       126.67 o
 -21   1  12         81.75         64.04        14.41 o
 -20   1  12       7365.14       7636.78       107.16 o
 -19   1  12        399.67        431.62        19.39 o
 -18   1  12       4295.78       4271.03        75.08 o
 -17   1  12       5607.84       5609.56        71.30 o
 -16   1  12        917.34        751.81        22.00 o
 -15   1  12       6312.64       6618.50        68.09 o
 -14   1  12       1479.61       1630.92        31.17 o
 -13   1  12      17480.51      17744.49       110.76 o
 -12   1  12       5990.34       5978.17        64.83 o
 -11   1  12       6831.18       6625.26        57.41 o
 -10   1  12      17846.34      18218.13       192.73 o
  -9   1  12       6784.76       6811.54        62.06 o
  -8   1  12      26235.76      27074.62       166.94 o
  -7   1  12       2369.40       2152.90        29.54 o
  -6   1  12       3025.14       2938.85        41.71 o
  -5   1  12       1694.62       1341.19        25.81 o
  -4   1  12       5279.88       5435.34        60.44 o
  -3   1  12      22980.04      22721.77       187.93 o
  -2   1  12       2165.86       2199.00        34.55 o
  -1   1  12       1857.28       1647.93        34.42 o
   0   1  12         25.92         32.25         7.55 o
   1   1  12       1446.98       1536.37        40.99 o
   2   1  12       1203.48       1357.04        46.93 o
   3   1  12        598.28        568.40        31.46 o
   4   1  12       1862.61       1817.50        50.43 o
   5   1  12      10303.62      10910.22       157.80 o
   6   1  12        808.97        776.25        37.84 o
   7   1  12      23378.70      23393.06       240.75 o
   8   1  12      12128.99      12165.21       153.18 o
   9   1  12       3633.09       3769.99        88.76 o
  10   1  12       2903.89       2840.15        83.38 o
  11   1  12       2385.32       2423.35        71.00 o
  12   1  12        545.45        521.01        40.86 o
  13   1  12       2681.42       2689.66       171.76 o
  14   1  12       3117.59       3049.75       131.18 o
  15   1  12      10234.34      10010.81       243.22 o
  16   1  12       1365.30       1496.39       116.48 o
  17   1  12       5188.01       5162.82       183.96 o
  18   1  12       4982.27       5158.51       188.62 o
 -28   2  12         66.78         57.65        44.76 o
 -27   2  12       5370.56       5172.50       168.62 o
 -26   2  12       1028.43       1007.57        74.76 o
 -25   2  12       4829.63       4827.59       136.43 o
 -24   2  12        292.31        241.92        37.93 o
 -23   2  12       3185.72       3272.45       105.35 o
 -22   2  12        361.79        308.64        27.70 o
 -21   2  12       3076.03       3206.52        81.61 o
 -20   2  12         32.64         15.66        11.88 o
 -19   2  12       6933.50       7024.85       103.53 o
 -18   2  12       3616.01       3678.15        58.08 o
 -17   2  12       4489.74       4506.41        61.40 o
 -16   2  12       5066.14       5023.52        61.79 o
 -15   2  12       1212.65       1201.86        28.14 o
 -14   2  12       6209.92       6335.51        74.30 o
 -13   2  12        616.37        786.70        27.95 o
 -12   2  12       8372.30       7810.11       123.24 o
 -11   2  12        945.14        993.11        17.07 o
 -10   2  12      13197.33      13210.73       135.81 o
  -9   2  12       2105.20       2075.95        27.69 o
  -8   2  12      10003.79      10043.72        70.15 o
  -7   2  12      10047.82       9652.99        84.10 o
  -6   2  12       9325.68       8762.52        68.57 o
  -5   2  12        223.81        220.31        11.11 o
  -4   2  12      22037.27      21326.25       245.07 o
  -3   2  12         40.92         64.45         8.39 o
  -2   2  12      28557.26      28082.15       228.49 o
  -1   2  12        116.72        122.10        12.84 o
   0   2  12      23929.40      23367.97       150.80 o
   1   2  12       2504.60       2443.19        52.18 o
   2   2  12      15727.99      15800.52       215.98 o
   3   2  12       4340.13       4356.73        95.90 o
   4   2  12       9751.93       9813.19       115.80 o
   5   2  12       1313.80       1367.36        43.47 o
   6   2  12      11564.71      11586.77       129.50 o
   7   2  12        216.88        248.60        22.75 o
   8   2  12       3611.77       3560.43        97.62 o
   9   2  12       2896.09       2902.29        76.04 o
  10   2  12       2167.23       2191.28        68.82 o
  11   2  12        672.78        641.40        44.73 o
  12   2  12       2490.68       2368.33        85.51 o
  13   2  12        280.62        240.20        35.59 o
  14   2  12       5306.38       5178.20       143.18 o
  15   2  12        300.43        271.37        35.67 o
  16   2  12       2691.70       2674.18       141.47 o
  17   2  12       2296.01       2180.63        99.95 o
  18   2  12        974.24        937.12       103.57 o
 -28   3  12       3223.12       3107.52       162.74 o
 -27   3  12        450.94        385.79        44.12 o
 -26   3  12       5595.24       5416.64       152.63 o
 -25   3  12        197.14        201.56        32.58 o
 -24   3  12       5889.29       6095.63       152.31 o
 -23   3  12         15.19          6.11        19.45 o
 -22   3  12      12218.93      12302.10       171.39 o
 -21   3  12         56.52         57.41        17.19 o
 -20   3  12       2172.21       2185.29        87.74 o
 -19   3  12        122.87        111.68        14.08 o
 -18   3  12      11160.53      11165.29       126.39 o
 -17   3  12       1545.22       1455.62        46.93 o
 -16   3  12      16156.98      15957.82       148.26 o
 -15   3  12       4986.39       5050.01        81.21 o
 -14   3  12       1578.16       1564.94        36.46 o
 -13   3  12       4998.62       4802.02        59.02 o
 -12   3  12       5129.36       5098.19        63.74 o
 -11   3  12        726.46        824.13        19.76 o
 -10   3  12       2089.33       2058.50        45.43 o
  -9   3  12      11681.41      11510.01        78.96 o
  -8   3  12       2016.25       1999.74        29.64 o
  -7   3  12      10287.80      10356.90        86.68 o
  -6   3  12        442.91        399.28        16.52 o
  -5   3  12       6922.12       6483.42        85.11 o
  -4   3  12        428.06        411.93        26.97 o
  -3   3  12      11755.68      11655.49       150.92 o
  -2   3  12          7.72         11.84         6.22 o
  -1   3  12       4211.28       4235.05        91.29 o
   0   3  12        172.32        202.42        13.29 o
   1   3  12       6376.68       6598.79        76.94 o
   2   3  12        306.28        288.00        20.09 o
   3   3  12       7823.75       7712.25       103.45 o
   4   3  12       1036.47        894.41        34.90 o
   5   3  12      15281.93      15191.46       192.00 o
   6   3  12         59.79         92.98        14.85 o
   7   3  12       3767.17       3769.07        75.82 o
   8   3  12        513.27        504.39        29.01 o
   9   3  12       2018.64       2099.05        66.58 o
  10   3  12        195.60        190.32        26.15 o
  11   3  12       6084.30       5988.82       130.20 o
  12   3  12        506.99        516.12        42.18 o
  13   3  12       5233.35       5138.85       131.09 o
  14   3  12        663.98        643.58        54.82 o
  15   3  12       5879.04       5848.91       156.37 o
  16   3  12         97.98         67.88        33.31 o
  17   3  12       2350.72       2400.40       119.31 o
  18   3  12       2006.50       2004.26        98.25 o
 -28   4  12          3.18        -50.85        61.12 o
 -27   4  12       4069.61       4147.17       176.59 o
 -26   4  12        158.44        117.00        36.01 o
 -25   4  12       3893.90       3909.03       166.13 o
 -24   4  12         31.75         19.99        26.50 o
 -23   4  12       2571.77       2905.48       120.57 o
 -22   4  12        187.07        127.99        23.00 o
 -21   4  12        145.63        148.66        23.66 o
 -20   4  12       1568.72       1627.00        66.94 o
 -19   4  12        729.24        716.37        44.39 o
 -18   4  12      12189.98      11914.69       168.00 o
 -17   4  12       5020.00       4956.17       105.49 o
 -16   4  12        418.43        413.32        24.84 o
 -15   4  12       2264.07       2327.78        55.65 o
 -14   4  12       2683.17       2458.54        56.18 o
 -13   4  12       8881.92       9467.92       298.81 o
 -12   4  12       6983.13       6872.92        65.37 o
 -11   4  12       5813.94       5462.02        63.34 o
 -10   4  12      10659.99      10018.18       194.40 o
  -9   4  12       2013.80       1873.87        46.61 o
  -8   4  12      26228.88      25700.55       182.01 o
  -7   4  12      17191.76      17064.63       114.22 o
  -6   4  12      21207.19      20171.05       183.50 o
  -5   4  12       3692.08       3727.81        52.97 o
  -4   4  12       8785.63       8657.11       110.10 o
  -3   4  12       3855.51       3922.94        53.31 o
  -2   4  12        607.65        563.78        23.77 o
  -1   4  12        965.74        968.21        38.08 o
   0   4  12       8645.12       8974.13       144.24 o
   1   4  12       1307.70       1329.21        39.82 o
   2   4  12      14003.77      14040.66       163.25 o
   3   4  12         16.28         27.91        19.40 o
   4   4  12      11085.86      10721.71       155.50 o
   5   4  12          6.36          0.59        13.06 o
   6   4  12        250.06        262.34        24.90 o
   7   4  12        455.65        470.70        33.25 o
   8   4  12       1780.65       1791.37        58.55 o
   9   4  12         15.05         31.16        15.32 o
  10   4  12       5757.14       5755.63       111.90 o
  11   4  12       4150.69       4096.04       100.23 o
  12   4  12       4411.08       4133.21       116.68 o
  13   4  12        388.00        307.10        34.08 o
  14   4  12       4064.24       3813.57       117.45 o
  15   4  12        661.99        622.71        49.32 o
  16   4  12        909.87        831.98       103.71 o
  17   4  12       1243.76       1110.27        83.96 o
 -27   5  12       1160.40       1210.44        88.68 o
 -26   5  12       9279.61       9531.11       240.80 o
 -25   5  12        226.04        225.62        40.31 o
 -24   5  12      14724.20      14623.90       281.49 o
 -23   5  12        474.14        479.49        43.78 o
 -22   5  12       6483.25       6601.38       148.45 o
 -21   5  12       4357.63       4288.70       116.57 o
 -20   5  12        183.47        153.46        24.25 o
 -19   5  12       3859.32       3686.18       113.30 o
 -18   5  12       1714.32       1659.60        67.11 o
 -17   5  12        890.01        939.88        49.54 o
 -16   5  12      16677.56      16614.51       261.00 o
 -15   5  12        268.52        298.10        27.45 o
 -14   5  12       3211.12       3166.27        65.77 o
 -13   5  12        216.85        193.05        24.37 o
 -12   5  12        884.21        773.78        54.34 o
 -11   5  12          6.52          5.59        15.15 o
 -10   5  12        193.28        177.70        17.21 o
  -9   5  12      17645.50      16964.08       179.62 o
  -8   5  12      10384.32      10407.47       109.51 o
  -7   5  12       4247.91       4586.84        75.91 o
  -6   5  12       3471.00       3397.40        54.89 o
  -5   5  12        633.94        681.76        30.10 o
  -4   5  12       1745.89       1553.91        68.38 o
  -3   5  12        678.57        729.33        26.32 o
  -2   5  12         20.88         51.95        14.91 o
  -1   5  12       3934.83       3760.29        78.08 o
   0   5  12         53.81         93.27        15.69 o
   1   5  12      29283.24      28278.67       275.44 o
   2   5  12        427.17        398.65        28.58 o
   3   5  12      13228.53      13092.28       181.49 o
   4   5  12        384.76        407.20        30.21 o
   5   5  12       4189.05       4284.42        95.45 o
   6   5  12         79.44         90.29        26.36 o
   7   5  12        944.62        925.21        52.85 o
   8   5  12       2088.00       1901.79       114.70 o
   9   5  12       5670.09       6030.67       291.54 o
  10   5  12       1278.59       1454.50        72.36 o
  11   5  12      20641.22      20064.96       271.67 o
  12   5  12       5117.58       5297.86       129.35 o
  13   5  12       7019.91       6806.50       138.71 o
  14   5  12       1039.34       1016.16        55.42 o
  15   5  12        261.51        186.08        27.79 o
  16   5  12          9.23          8.33        20.87 o
  17   5  12         37.64         19.09        39.26 o
 -26   6  12        572.18        488.13        59.46 o
 -25   6  12       7885.10       8315.77       342.26 o
 -24   6  12         46.95         31.55        31.94 o
 -23   6  12       9934.60       9942.48       194.69 o
 -22   6  12       3849.82       3688.66       116.03 o
 -21   6  12       2777.86       2833.35        99.59 o
 -20   6  12         92.31         75.98        21.21 o
 -19   6  12         31.57         45.82        18.53 o
 -18   6  12       1514.66       1554.37        68.76 o
 -17   6  12       1443.96       1461.16        65.00 o
 -16   6  12       2470.05       2393.03        95.30 o
 -15   6  12       5187.38       5080.76       128.85 o
 -14   6  12       2979.06       2998.67        89.49 o
 -13   6  12       6131.05       5818.34        80.82 o
 -12   6  12      10707.54      10111.60       147.66 o
 -11   6  12       6430.10       6580.34       141.26 o
 -10   6  12      12197.78      11557.79       154.41 o
  -9   6  12       2301.58       2330.69        53.05 o
  -8   6  12       9161.96       8711.40       152.16 o
  -7   6  12        901.56        879.04        30.38 o
  -6   6  12       5283.52       5099.65        79.75 o
  -5   6  12        684.59        634.21        29.05 o
  -4   6  12      12082.18      12289.38       128.37 o
  -3   6  12        746.45        687.34        31.78 o
  -2   6  12       7544.16       7197.93        97.31 o
  -1   6  12        580.93        669.67        37.69 o
   0   6  12      10274.18       9508.41       159.57 o
   1   6  12       3769.08       3761.36       103.27 o
   2   6  12      16065.24      14822.74       312.53 o
   3   6  12       1188.22       1161.30        50.12 o
   4   6  12       4984.00       4789.68       102.88 o
   5   6  12        449.23        497.46        35.56 o
   6   6  12        642.35        637.65        40.86 o
   7   6  12        418.98        347.71        42.69 o
   8   6  12        930.46        963.59        57.99 o
   9   6  12        106.16         85.77        22.28 o
  10   6  12      11734.84      12032.89       210.19 o
  11   6  12       2544.57       2425.63        97.68 o
  12   6  12       8702.46       9051.42       191.16 o
  13   6  12       5618.74       5591.62       185.92 o
  14   6  12       1164.97       1156.13        76.09 o
  15   6  12          2.44        -20.36        20.36 o
  16   6  12       1233.96       1070.70        75.39 o
 -25   7  12       1013.23        981.68        80.43 o
 -24   7  12       5617.09       5419.60       153.24 o
 -23   7  12        273.58        235.85        34.59 o
 -22   7  12       7868.67       8172.07       179.82 o
 -21   7  12       2926.41       2735.32       101.91 o
 -20   7  12       2645.30       2524.85        96.01 o
 -19   7  12       1122.48       1006.55        80.78 o
 -18   7  12       1423.97       1395.57        78.46 o
 -17   7  12       1084.68       1039.45        58.91 o
 -16   7  12       4421.14       4306.91       127.69 o
 -15   7  12       1063.51       1072.76        69.27 o
 -14   7  12      11951.58      11622.61       172.45 o
 -13   7  12       7415.64       7405.01       132.47 o
 -12   7  12       4219.18       4123.82        85.89 o
 -11   7  12       9487.32       9406.19       164.77 o
 -10   7  12       5725.45       5049.03       171.73 o
  -9   7  12      11633.69      11604.01       111.70 o
  -8   7  12        975.05       1085.00        36.70 o
  -7   7  12       3063.87       3150.23        81.77 o
  -6   7  12        198.27        193.37        20.69 o
  -5   7  12       1991.26       2047.99        54.86 o
  -4   7  12       2845.67       2583.78        85.79 o
  -3   7  12       4430.39       4362.18        88.31 o
  -2   7  12        659.32        660.82        31.91 o
  -1   7  12       1335.58       1330.91        50.30 o
   0   7  12       1517.62       1525.69        54.52 o
   1   7  12       5579.38       5450.89       115.83 o
   2   7  12       1429.04       1253.60        65.96 o
   3   7  12       2757.64       2602.90        96.19 o
   4   7  12       4598.48       4258.80       102.12 o
   5   7  12        843.13        884.00        48.84 o
   6   7  12        722.54        644.14        42.94 o
   7   7  12       1048.33        938.14        64.01 o
   8   7  12        329.01        340.47        33.62 o
   9   7  12       3731.46       3722.46       117.55 o
[truncated: 329,274 more chars]
